# Supplementary material for: The vaginal microbiome of pregnant women is less rich and diverse, with lower prevalence of Mollicutes, compared to non-pregnant women
Source: Sci Rep. 2017 Aug 23;7:9212. doi: 10.1038/s41598-017-07790-9 (PMC5569030; doi:10.1038/s41598-017-07790-9)
Supplement: Supplementary file 2 — Supplementary Table S1 [file 41598_2017_7790_MOESM2_ESM.xlsx]

## Sheet: Sheet1
OTU	% identity	length	cpndb_id	cpndb_name	lineage	simple_name	"Specie"	total reads	reads (%)	Prevalence	Prevalence (%)	Vogue1C-02-003	Vogue1C-02-009	Vogue1C-02-016	Vogue1C-02-030	Vogue1C-02-037	Vogue1C-02-038	Vogue1C-02-041	Vogue1C-02-050	Vogue1C-02-058	Vogue1C-02-060	Vogue1C-02-061	Vogue1C-02-062	Vogue1C-02-063	Vogue1C-02-064	Vogue1C-02-065	Vogue1C-02-066	Vogue1C-02-067	Vogue1C-02-068	Vogue1C-02-069	Vogue1C-02-070	Vogue1C-02-071	Vogue1C-02-072	Vogue1C-02-074	Vogue1C-02-075	Vogue1C-02-076	Vogue1C-02-078	Vogue1C-02-079	Vogue1C-02-081	Vogue1C-02-082	Vogue1C-02-083	Vogue1C-02-084	Vogue1C-02-086	Vogue1C-02-087	Vogue1C-02-088	Vogue1C-02-090	Vogue1C-02-091	Vogue1C-02-092	Vogue1C-02-093
vogue1403	99.8	549	b7450	b7450 AY562570 Lactobacillus crispatus CECT4840	root; cellular organisms; Bacteria; Firmicutes; Bacilli; Lactobacillales; Lactobacillaceae; Lactobacillus	OTU 1403: Lactobacillus crispatus	Lactobacillus crispatus	433794	30.6543	175	96.1538	0	1	1	25	10	37	12	0	0	11	3517	48	252	48	11	11	9	36	4966	14	32	45	7494	129	15	19	158	1356	49	1	13	20623	8972	0	3	2	5	2131
vogue1174	100	549	b15282	b15282 NZ_ACLN01000008 Lactobacillus iners DSM 13335	root; cellular organisms; Bacteria; Firmicutes; Bacilli; Lactobacillales; Lactobacillaceae; Lactobacillus	OTU 1174: Lactobacillus iners	Lactobacillus iners	217765	15.3885	165	90.6593	0	0	60	6	5	9	15	52	185	618	86	41	30	8569	20	79	677	4806	293	1442	1666	6	86	1091	8973	13	140	18	19485	1	7327	21	11	0	0	0	8937	2
vogue1479	95.7	625	b7850	b7850 AF429687 Lactobacillus jensenii ATCC 25258	root; cellular organisms; Bacteria; Firmicutes; Bacilli; Lactobacillales; Lactobacillaceae; Lactobacillus	OTU 1479: Lactobacillus jensenii	Lactobacillus jensenii	136982	9.67991	181	99.4505	3	10	2	18	20	30	15	2	11	2274	37	23	29	40	53	20	1550	28	15	15	14218	6	17	20	216	2	37	29	24	12	2	27	8	494	9	1085	1816	2
vogue1670	99.6	550	b15920	b15920 CP001849 Gardnerella vaginalis 409-05 NULL	root; cellular organisms; Bacteria; Actinobacteria; Actinobacteria (class); Actinobacteridae; Bifidobacteriales; Bifidobacteriaceae; Gardnerella	OTU 1670: Gardnerella vaginalis subgroup A	Gardnerella vaginalis subgroup A	106260	7.50892	123	67.5824	10	21	6439	42	52	9190	40	200	7	1	0	0	3	8	1	0	0	7	19	0	5	0	0	5	0	0	34	0	11	27	0	0	1	1365	14	72	0	0
vogue1668	99.3	555	b3386	b3386 AY123673 Gardnerella vaginalis ATCC 14018	root; cellular organisms; Bacteria; Actinobacteria; Actinobacteria (class); Actinobacteridae; Bifidobacteriales; Bifidobacteriaceae; Gardnerella	OTU 1668: Gardnerella vaginalis subgroup C	Gardnerella vaginalis subgroup C	61978	4.37971	106	58.2418	1	15	883	25	2577	38	58	702	3	0	2	0	0	0	1	0	0	0	0	0	0	0	15	0	0	2	1	2	7	17	11	5	2	3	1391	51	22	0
vogue0860	99.6	549	b3498	b3498 AY166564 Bifidobacterium infantis 6w-50	root; cellular organisms; Bacteria; Actinobacteria; Actinobacteria (class); Actinobacteridae; Bifidobacteriales; Bifidobacteriaceae; Bifidobacterium	OTU 0860: Bifidobacterium infantis	Bifidobacterium infantis	58528	4.13591	73	40.1099	0	0	0	0	0	0	0	0	0	1	5	21	25570	23	7	15	4	23	3	8	20	4	2	5	9	0	9	0	0	0	0	0	0	0	0	0	0	0
vogue1410	99.5	550	b18700	b18700 AEXU01000043 Lactobacillus delbrueckii subsp. lactis DSM 20072	root; cellular organisms; Bacteria; Firmicutes; Bacilli; Lactobacillales; Lactobacillaceae; Lactobacillus	OTU 1410: Lactobacillus delbrueckii	Lactobacillus delbrueckii	48074	3.39717	52	28.5714	0	0	0	0	0	0	0	0	0	0	1	19	13	5	49	7261	2	16	2	7	13	1256	5	0	30	4813	12	7	1	0	1	4	0	0	0	0	0	0
vogue0161	97.7	486	b10199	b10199 EF571590 Lactobacillus gasseri ATCC 33323	root; cellular organisms; Bacteria; Firmicutes; Bacilli; Lactobacillales; Lactobacillaceae; Lactobacillus	OTU 0161: Lactobacillus gasseri	Lactobacillus gasseri	46232	3.26701	114	62.6374	0	11	0	1	2	1445	2	0	0	5	0	1	35	0	240	2	1	1	2	0	2	0	2	47	2	1	5056	0	3	0	13	4	1	0	2	6	1	0
vogue0193	83.2	549	b16543	b16543 ADGP01000033 Megasphaera sp. genomosp. type_1 str. 28L	root; cellular organisms; Bacteria; Firmicutes; Clostridia; Clostridiales; Veillonellaceae; Megasphaera	OTU 0193: Megasphaera sp. genomsp. type 1	Megasphaera sp. genomsp. type 1	41239	2.91418	80	43.956	0	2	1915	1	3	7	10	419	0	0	0	2	0	0	3	0	0	0	0	0	0	0	0	0	0	0	7	1	0	1	0	0	0	0	1	5	0	0
vogue1589	99.5	606	b278	b278 AF240566 Bifidobacterium breve JCM1192	root; cellular organisms; Bacteria; Actinobacteria; Actinobacteria (class); Actinobacteridae; Bifidobacteriales; Bifidobacteriaceae; Bifidobacterium	OTU 1589: Bifidobacterium breve	Bifidobacterium breve	29073	2.05446	118	64.8352	100	141	3	2483	20	24	17	0	5	0	0	4	8	5	0	0	1	2	1	0	1	0	0	0	2	6	2	0	0	7	7	16	4	2	10	1781	30	0
vogue1067	96.6	469	b10199	b10199 EF571590 Lactobacillus gasseri ATCC 33323	root; cellular organisms; Bacteria; Firmicutes; Bacilli; Lactobacillales; Lactobacillaceae; Lactobacillus	OTU 1067: Lactobacillus gasseri	Lactobacillus gasseri	24281	1.71583	76	41.7582	0	83	0	0	1	1	0	0	0	5	1	3	1302	11	11811	8	145	13	5	5	10	0	9	3	13	0	39	0	1	0	1	1	0	0	0	0	0	0
vogue1214	98.7	552	b10025	b10025 AM419467 Alloscardovia omnicolens LMG 23791	root; cellular organisms; Bacteria; Actinobacteria; Actinobacteria (class); Actinobacteridae; Bifidobacteriales; Bifidobacteriaceae; Alloscardovia	OTU 1214: Alloscardovia omnicolens	Alloscardovia omnicolens	22539	1.59273	50	27.4725	0	0	0	2	0	0	2	0	0	0	0	0	0	0	0	0	0	0	0	0	0	1	0	0	0	0	0	0	0	0	0	0	0	0	0	0	0	0
vogue1591	99.3	552	b284	b284 AF240572 Bifidobacterium dentium JCM1195	root; cellular organisms; Bacteria; Actinobacteria; Actinobacteria (class); Actinobacteridae; Bifidobacteriales; Bifidobacteriaceae; Bifidobacterium	OTU 1591: Bifidobacterium dentium	Bifidobacterium dentium	19205	1.35713	20	10.989	0	0	0	0	0	0	0	0	0	0	0	469	0	0	0	0	0	0	0	0	0	0	0	0	0	0	0	0	0	0	0	0	0	0	0	0	0	0
vogue1372	96.9	549	b12598	b12598 FJ360434 Atopobium vaginae DSM15829	root; cellular organisms; Bacteria; Actinobacteria; Actinobacteria (class); Coriobacteridae; Coriobacteriales; Coriobacterineae; Coriobacteriaceae; Atopobium	OTU 1372: Atopobium vaginae	Atopobium vaginae	18227	1.28802	62	34.0659	1	2290	0	9	552	26	8	151	1	0	0	0	0	0	0	0	0	0	0	0	0	0	0	0	0	0	22	4	5	2065	0	0	0	1	7	9	0	0
vogue1186	100	483	v793	v793 2387 Lactobacillus acidophilus ATCC 4356	root; cellular organisms; Bacteria; Firmicutes; Bacilli; Lactobacillales; Lactobacillaceae; Lactobacillus	OTU 1186: Lactobacillus acidophilus	Lactobacillus acidophilus	15981	1.12931	178	97.8022	3	3	6	9	8	22	8	0	7	2	6	406	22	11	28	3	2	13	17	5	10	4	12	2	6	4	13	8	28	6	20	78	24	1	368	9	21	9
vogue1121	100	555	b17632	b17632 AB547591 Prevotella amnii JCM 14753	root; cellular organisms; Bacteria; Bacteroidetes/Chlorobi group; Bacteroidetes; Bacteroidia; Bacteroidales; Prevotellaceae; Prevotella	OTU 1121: Prevotella amnii	Prevotella amnii	13552	0.957659	41	22.5275	0	0	0	0	0	0	0	0	0	0	0	0	0	0	0	0	0	0	0	0	0	0	0	0	0	0	0	0	0	0	0	0	0	0	0	1	0	0
vogue1409	97.9	242	b7450	b7450 AY562570 Lactobacillus crispatus CECT4840	root; cellular organisms; Bacteria; Firmicutes; Bacilli; Lactobacillales; Lactobacillaceae; Lactobacillus	OTU 1409: Lactobacillus crispatus	Lactobacillus crispatus	10991	0.776685	138	75.8242	0	0	0	1	0	1	0	0	0	0	54	2	6	2	1	1	1	3	80	1	2	3	131	1	0	8	9	53	2	1	0	918	365	0	0	1	0	7
vogue1663	99.6	543	b15977	b15977 FJ577599 Actinobacteria sp. N153 N153_103-6	root; cellular organisms; Bacteria; Actinobacteria; Actinobacteria (class); Actinobacteridae; Bifidobacteriales; Bifidobacteriaceae	OTU 1663: Gardnerella vaginalis subgroup B	Gardnerella vaginalis subgroup B	6873	0.485684	73	40.1099	1048	7	2	12	4	12	10	13	2	0	1	0	1	0	112	0	2	0	3	1	0	0	2	0	8	0	4	0	3	4	0	0	0	3	1	1	10	0
vogue1173	97.7	387	b15282	b15282 NZ_ACLN01000008 Lactobacillus iners DSM 13335	root; cellular organisms; Bacteria; Firmicutes; Bacilli; Lactobacillales; Lactobacillaceae; Lactobacillus	OTU 1173: Lactobacillus iners	Lactobacillus iners	6567	0.464061	85	46.7033	0	0	0	0	0	0	0	5	0	26	1	2	0	3	0	1	12	99	1	0	1	1	1	0	2	0	4	2	2	0	2	1	0	0	0	0	1032	0
vogue0212	69.5	551	b16232	b16232 FJ588282 Clostridia sp. NC029 6292_D03_056_027, 027_cl1_cn4	root; cellular organisms; Bacteria; Firmicutes; Clostridia	OTU 0212: Clostridia sp. NC029	Clostridia sp. NC029	6443	0.455298	50	27.4725	0	0	0	0	0	1	1	0	0	1	0	0	1	0	0	0	0	0	0	0	0	0	1	0	0	0	0	0	0	0	0	0	0	0	0	0	0	0
vogue1380	97.7	556	b17590	b17590 AB547633 Prevotella timonensis JCM 15640	root; cellular organisms; Bacteria; Bacteroidetes/Chlorobi group; Bacteroidetes; Bacteroidia; Bacteroidales; Prevotellaceae; Prevotella	OTU 1380: Prevotella timonensis	Prevotella timonensis	6144	0.434169	66	36.2637	0	1	1822	3	4	4	2	0	0	1	0	1	3	0	0	0	0	6	0	0	0	0	0	0	0	2	1	0	1	1	0	0	0	0	3	1	0	0
vogue1355	99.7	349	b10199	b10199 EF571590 Lactobacillus gasseri ATCC 33323	root; cellular organisms; Bacteria; Firmicutes; Bacilli; Lactobacillales; Lactobacillaceae; Lactobacillus	OTU 1355: Lactobacillus gasseri	Lactobacillus gasseri	4816	0.340325	142	78.022	0	4	4	0	0	12	0	1	0	0	1	7	30	10	313	4	5	9	4	3	1	2	3	2	5	9	311	4	11	2	8	6	1	2	0	2	14	0
vogue0026	83	379	v5369	v5369 4108 Streptococcus devriesei CCUG 47155	root; cellular organisms; Bacteria; Firmicutes; Bacilli; Lactobacillales; Streptococcaceae; Streptococcus	OTU 0026: Streptococcus devriesei	Streptococcus devriesei	4804	0.339477	180	98.9011	1	21	23	52	53	111	78	2	62	2	10	44	34	94	16	34	15	18	8	15	49	16	18	6	13	13	22	11	45	91	28	56	20	9	18	32	47	0
vogue1172	100	306	b10199	b10199 EF571590 Lactobacillus gasseri ATCC 33323	root; cellular organisms; Bacteria; Firmicutes; Bacilli; Lactobacillales; Lactobacillaceae; Lactobacillus	OTU 1172: Lactobacillus gasseri	Lactobacillus gasseri	4643	0.3281	92	50.5495	0	3	0	0	3	48	2	0	0	0	0	3	40	6	255	2	2	6	1	2	4	1	0	1	1	6	267	3	2	1	5	2	2	0	1	2	0	0
vogue1232	97.6	333	b7850	b7850 AF429687 Lactobacillus jensenii ATCC 25258	root; cellular organisms; Bacteria; Firmicutes; Bacilli; Lactobacillales; Lactobacillaceae; Lactobacillus	OTU 1232: Lactobacillus jensenii	Lactobacillus jensenii	4369	0.308738	80	43.956	3	1	0	0	5	7	4	0	0	1	0	2	4	8	0	1	1	5	2	4	282	4	0	1	6	0	9	7	0	2	0	0	0	14	2	25	8	0
vogue0490	94.1	219	b12598	b12598 FJ360434 Atopobium vaginae DSM15829	root; cellular organisms; Bacteria; Actinobacteria; Actinobacteria (class); Coriobacteridae; Coriobacteriales; Coriobacterineae; Coriobacteriaceae; Atopobium	OTU 0490: Atopobium vaginae	Atopobium vaginae	4047	0.285983	176	96.7033	17	62	22	69	58	101	83	3	25	5	12	44	33	82	6	17	2	21	7	31	36	7	11	0	6	5	23	7	14	63	21	21	28	15	28	46	34	7
vogue1310	99.3	550	b18814	b18814 AFBB01000007 Dialister micraerophilus DSM 19965	root; cellular organisms; Bacteria; Firmicutes; Negativicutes; Selenomonadales; Veillonellaceae; Dialister	OTU 1310: Dialister micraerophilus	Dialister micraerophilus	4043	0.285701	77	42.3077	0	106	69	1	24	4	0	42	1	0	0	173	7	0	0	0	0	0	2	0	0	0	0	0	0	0	0	0	0	4	0	1	0	0	0	6	1	0
vogue1193	99.4	335	b7850	b7850 AF429687 Lactobacillus jensenii ATCC 25258	root; cellular organisms; Bacteria; Firmicutes; Bacilli; Lactobacillales; Lactobacillaceae; Lactobacillus	OTU 1193: Lactobacillus jensenii	Lactobacillus jensenii	4003	0.282874	94	51.6484	0	1	0	5	6	13	12	0	5	26	1	4	1	3	0	1	3	5	1	5	274	2	1	1	6	0	7	4	0	2	0	0	0	16	2	49	13	0
vogue1197	97.5	243	b7450	b7450 AY562570 Lactobacillus crispatus CECT4840	root; cellular organisms; Bacteria; Firmicutes; Bacilli; Lactobacillales; Lactobacillaceae; Lactobacillus	OTU 1197: Lactobacillus crispatus	Lactobacillus crispatus	3898	0.275454	114	62.6374	0	0	0	0	1	0	0	0	0	0	21	1	0	1	1	0	0	3	26	0	1	4	38	0	1	5	2	25	2	0	1	279	122	0	0	0	0	71
vogue1182	100	217	b7850	b7850 AF429687 Lactobacillus jensenii ATCC 25258	root; cellular organisms; Bacteria; Firmicutes; Bacilli; Lactobacillales; Lactobacillaceae; Lactobacillus	OTU 1182: Lactobacillus jensenii	Lactobacillus jensenii	3381	0.23892	92	50.5495	1	0	1	5	3	1	3	0	1	3	0	1	0	0	0	2	22	0	0	2	319	1	0	0	2	1	0	6	0	2	0	0	0	8	1	30	54	0
vogue0021	58.8	370	b7831	b7831 AF429662 Weissella viridescens ATCC 12706 (CCC B1183 )	root; cellular organisms; Bacteria; Firmicutes; Bacilli; Lactobacillales; Leuconostocaceae; Weissella	OTU 0021: Weissella viridescens	Weissella viridescens	3088	0.218215	173	95.0549	1	25	15	41	66	58	42	5	54	0	2	29	42	69	5	7	10	23	8	6	33	5	3	3	6	3	19	7	17	34	14	19	14	8	9	26	29	0
vogue1102	99.6	262	b7450	b7450 AY562570 Lactobacillus crispatus CECT4840	root; cellular organisms; Bacteria; Firmicutes; Bacilli; Lactobacillales; Lactobacillaceae; Lactobacillus	OTU 1102: Lactobacillus crispatus	Lactobacillus crispatus	3013	0.212915	100	54.9451	0	0	0	0	0	0	0	0	0	0	7	1	2	0	0	0	1	2	17	0	1	2	28	0	0	0	4	29	2	0	2	414	167	0	0	0	0	3
vogue1134	84.1	227	b18093	b18093 AECU01000014 Faecalibacterium cf. prausnitzii KLE1255	root; cellular organisms; Bacteria; Firmicutes; Clostridia; Clostridiales; Ruminococcaceae; Faecalibacterium	OTU 1134: Faecalibacterium cf. prausnitzii	Faecalibacterium cf. prausnitzii	2259	0.159633	158	86.8132	0	17	10	23	50	47	36	0	13	1	1	26	43	38	9	10	7	24	1	11	19	7	2	1	0	3	10	2	2	44	2	3	3	1	9	13	29	0
vogue1048	76.1	192	b5855	b5855 NC_006138 Desulfotalea psychrophila LSv54	root; cellular organisms; Bacteria; Proteobacteria; Deltaproteobacteria; Desulfobacterales; Desulfobulbaceae; Desulfotalea	OTU 1048: Desulfotalea psychrophila	Desulfotalea psychrophila	1649	0.116527	167	91.7582	1	10	5	36	12	38	38	1	26	0	1	14	17	31	12	11	2	10	17	6	17	2	2	0	4	2	5	2	15	24	6	12	19	3	2	14	16	0
vogue1404	94.9	475	b7850	b7850 AF429687 Lactobacillus jensenii ATCC 25258	root; cellular organisms; Bacteria; Firmicutes; Bacilli; Lactobacillales; Lactobacillaceae; Lactobacillus	OTU 1404: Lactobacillus jensenii	Lactobacillus jensenii	1578	0.11151	26	14.2857	0	0	0	0	0	0	0	0	0	0	0	0	0	0	0	0	0	0	0	0	0	0	0	0	0	0	0	0	0	0	0	0	0	0	0	1	1	0
vogue0441	79.8	564	b16242	b16242 FJ588292 Clostridia sp. NC039 (suspected BVAB2) 6295_C07_058_027, 027_cl5_cn1	root; cellular organisms; Bacteria; Firmicutes; Clostridia	OTU 0441: Clostridia sp. NC039 (suspected BVAB2)	Clostridia sp. NC039 (suspected BVAB2)	1409	0.0995677	34	18.6813	0	0	508	0	0	23	1	1	2	0	0	0	0	0	0	0	0	0	0	0	0	0	0	0	0	0	0	0	0	1	0	0	0	0	0	1	0	0
vogue1379	97.8	554	b17590	b17590 AB547633 Prevotella timonensis JCM 15640	root; cellular organisms; Bacteria; Bacteroidetes/Chlorobi group; Bacteroidetes; Bacteroidia; Bacteroidales; Prevotellaceae; Prevotella	OTU 1379: Prevotella timonensis	Prevotella timonensis	1213	0.0857173	55	30.2198	0	2	47	0	2	141	2	0	0	0	0	52	1	0	0	1	0	1	9	0	0	0	0	0	0	0	0	0	0	1	0	1	0	0	0	0	0	0
vogue1275	99.3	591	b21893	b21893 AGZU01000014 Sphingobium yanoikuyae ATCC 51230	root; cellular organisms; Bacteria; Proteobacteria; Alphaproteobacteria; Sphingomonadales; Sphingomonadaceae; Sphingobium	OTU 1275: Sphingobium yanoikuyae	Sphingobium yanoikuyae	1195	0.0844453	144	79.1209	3	10	2	7	27	24	8	0	19	0	2	24	5	37	1	2	3	5	0	3	8	2	1	1	1	1	5	0	2	43	1	2	2	1	5	8	5	2
vogue1396	95.9	402	v5155	v5155 3881 Streptococcus parasanguinis ATCC 15912	root; cellular organisms; Bacteria; Firmicutes; Bacilli; Lactobacillales; Streptococcaceae; Streptococcus	OTU 1396: Streptococcus parasanguinis	Streptococcus parasanguinis	1186	0.0838093	162	89.011	5	16	5	15	14	12	8	0	5	3	3	14	6	41	2	0	4	7	0	4	11	1	3	0	0	0	6	1	2	19	3	1	8	2	5	6	17	3
vogue0191	80.7	562	b3363	b3363 AY123698 Aerococcus urinae ATCC 51268	root; cellular organisms; Bacteria; Firmicutes; Bacilli; Lactobacillales; Aerococcaceae; Aerococcus	OTU 0191: Aerococcus urinae	Aerococcus urinae	1146	0.0809827	26	14.2857	0	0	110	0	0	1	0	0	0	0	0	0	0	0	0	0	0	0	0	0	0	0	0	0	0	0	0	0	0	0	0	0	0	0	0	0	6	0
vogue0478	90	415	b18216	b18216 NZ_AENP01000025 Peptoniphilus harei ACS-146-V-Sch2b	root; cellular organisms; Bacteria; Firmicutes; Clostridia; Clostridiales; Clostridiales incertae sedis; Clostridiales Family XI. Incertae Sedis; Peptoniphilus	OTU 0478: Peptoniphilus harei	Peptoniphilus harei	967	0.0683336	156	85.7143	2	9	3	14	8	11	7	3	10	0	1	10	4	19	1	5	1	10	1	0	5	3	0	2	5	18	1	6	7	10	12	9	8	1	4	6	10	0
vogue0157	79.6	421	b6849	b6849 AY691288 Prevotella tannerae ATCC 51259	root; cellular organisms; Bacteria; Bacteroidetes/Chlorobi group; Bacteroidetes; Bacteroidia; Bacteroidales; Prevotellaceae; Prevotella	OTU 0157: Prevotella tannerae	Prevotella tannerae	943	0.0666376	162	89.011	6	3	1	12	4	20	12	0	4	0	3	6	3	16	5	5	0	5	0	3	2	2	2	0	2	8	4	4	20	4	16	22	9	2	6	2	3	1
vogue1219	84	217	b16543	b16543 ADGP01000033 Megasphaera sp. genomosp. type_1 str. 28L	root; cellular organisms; Bacteria; Firmicutes; Clostridia; Clostridiales; Veillonellaceae; Megasphaera	OTU 1219: Megasphaera sp. genomsp. type 1	Megasphaera sp. genomsp. type 1	925	0.0653656	33	18.1319	0	0	11	0	2	0	0	2	0	0	0	0	0	0	0	0	0	0	0	0	0	0	0	0	0	0	0	0	0	0	0	0	0	0	0	2	0	0
vogue1180	89.6	203	b278	b278 AF240566 Bifidobacterium breve JCM1192	root; cellular organisms; Bacteria; Actinobacteria; Actinobacteria (class); Actinobacteridae; Bifidobacteriales; Bifidobacteriaceae; Bifidobacterium	OTU 1180: Bifidobacterium breve	Bifidobacterium breve	902	0.0637403	23	12.6374	0	4	0	23	2	0	0	0	0	0	0	1	0	0	0	0	0	0	0	0	0	0	0	0	0	0	0	0	0	1	0	0	0	0	0	37	3	0
vogue1673	98.8	184	b3386	b3386 AY123673 Gardnerella vaginalis ATCC 14018	root; cellular organisms; Bacteria; Actinobacteria; Actinobacteria (class); Actinobacteridae; Bifidobacteriales; Bifidobacteriaceae; Gardnerella	OTU 1673: Gardnerella vaginalis subgroup C	Gardnerella vaginalis subgroup C	880	0.0621857	139	76.3736	2	4	6	6	9	7	10	4	18	0	0	6	4	3	1	0	3	3	1	2	2	4	1	0	1	0	4	2	5	4	2	1	2	2	5	3	3	2
vogue1462	99.1	555	b18989	b18989 AFGE01000075 Shigella boydii 5216-82	root; cellular organisms; Bacteria; Proteobacteria; Gammaproteobacteria; Enterobacteriales; Enterobacteriaceae; Shigella	OTU 1462: Escherichia coli	Escherichia coli	871	0.0615497	23	12.6374	0	0	0	0	0	0	0	0	0	0	0	0	1	0	0	0	0	0	0	0	0	0	1	0	0	0	6	0	21	0	0	0	0	0	0	0	0	0
vogue1466	95	562	b17626	b17626 AB547597 Prevotella buccalis JCM 12246	root; cellular organisms; Bacteria; Bacteroidetes/Chlorobi group; Bacteroidetes; Bacteroidia; Bacteroidales; Prevotellaceae; Prevotella	OTU 1466: Prevotella buccalis	Prevotella buccalis	846	0.059783	15	8.24176	0	0	0	0	0	0	0	0	0	0	0	1	0	0	0	0	0	0	2	0	0	0	0	0	0	0	0	0	3	0	0	0	0	0	0	0	0	0
vogue0874	75.4	601	b26288	b26288 AGYV01000006 Clostridium innocuum 2959	root; cellular organisms; Bacteria; Firmicutes; Clostridia; Clostridiales; Clostridiaceae; Clostridium	OTU 0874: Clostridium innocuum	Clostridium innocuum	830	0.0586524	148	81.3187	0	5	1	12	5	12	2	2	5	0	2	5	3	12	2	1	2	2	0	6	7	0	2	0	9	13	5	1	14	7	10	14	4	0	2	4	10	0
vogue0489	70	326	b16543	b16543 ADGP01000033 Megasphaera sp. genomosp. type_1 str. 28L	root; cellular organisms; Bacteria; Firmicutes; Clostridia; Clostridiales; Veillonellaceae; Megasphaera	OTU 0489: Megasphaera sp. genomsp. type 1	Megasphaera sp. genomsp. type 1	753	0.0532111	35	19.2308	0	0	38	2	0	4	0	4	1	0	0	0	0	0	0	0	0	0	0	0	0	0	0	0	0	0	0	0	0	0	0	0	0	0	0	1	0	0
vogue0929	88.2	549	b15955	b15955 FJ577567 Lactobacillus sp. L6 N68	root; cellular organisms; Bacteria; Firmicutes; Bacilli; Lactobacillales; Lactobacillaceae; Lactobacillus	OTU 0929: Lactobacillus sp. L6	Lactobacillus sp. L6	672	0.0474872	39	21.4286	0	0	0	0	0	0	0	0	0	7	0	0	0	0	16	0	2	0	52	2	45	0	1	0	0	0	0	0	0	0	0	1	0	0	0	0	0	0
vogue1042	84.4	595	b10859	b10859 NZ_ABCA03000029 Eubacterium siraeum DSM15702	root; cellular organisms; Bacteria; Firmicutes; Clostridia; Clostridiales; Eubacteriaceae; Eubacterium	OTU 1042: Eubacterium siraeum	Eubacterium siraeum	651	0.0460033	144	79.1209	3	4	3	2	1	4	1	0	1	0	1	5	2	9	3	1	0	0	0	1	4	1	2	0	0	17	4	1	23	2	21	24	14	2	2	0	0	1
vogue0207	81.6	554	b26648	b26648 Clostridium sp. (suspected BVAB1) comp20499_c1_seq3	root; cellular organisms; Bacteria; Firmicutes; Clostridia; Clostridiales	OTU 0207: Clostridium sp. (suspected BVAB1)	Clostridium sp. (suspected BVAB1)	647	0.0457206	5	2.74725	0	0	0	0	0	0	0	0	0	0	0	0	0	0	0	0	0	0	0	0	0	0	0	0	0	0	0	0	0	0	0	0	0	0	0	0	0	0
vogue0486	82.2	555	b16318	b16318 FJ588368 Bacteroidetes sp. NC115 7232_F08_125_059, 059_cl2_cn2_16	root; cellular organisms; Bacteria; Bacteroidetes/Chlorobi group; Bacteroidetes	OTU 0486: Bacteroidetes sp. NC115	Bacteroidetes sp. NC115	629	0.0444486	14	7.69231	0	0	554	0	0	1	1	0	1	0	0	0	0	0	0	0	0	0	0	0	0	0	0	0	0	0	0	0	0	0	0	0	0	0	0	0	0	0
vogue1651	98.8	263	b15977	b15977 FJ577599 Actinobacteria sp. N153 N153_103-6	root; cellular organisms; Bacteria; Actinobacteria; Actinobacteria (class); Actinobacteridae; Bifidobacteriales; Bifidobacteriaceae	OTU 1651: Gardnerella vaginalis subgroup B	Gardnerella vaginalis subgroup B	581	0.0410567	102	56.044	6	0	9	0	3	12	3	0	0	0	0	0	0	2	3	0	0	3	1	0	0	0	2	1	0	0	0	0	12	2	0	13	4	1	1	0	8	0
vogue1659	97.1	209	b15920	b15920 CP001849 Gardnerella vaginalis 409-05 NULL	root; cellular organisms; Bacteria; Actinobacteria; Actinobacteria (class); Actinobacteridae; Bifidobacteriales; Bifidobacteriaceae; Gardnerella	OTU 1659: Gardnerella vaginalis subgroup A	Gardnerella vaginalis subgroup A	559	0.039502	34	18.6813	0	0	8	0	0	10	0	1	0	0	0	0	0	0	0	0	0	0	0	0	0	0	0	0	0	0	0	0	0	0	0	0	0	1	0	1	0	0
vogue1654	96.7	246	b15920	b15920 CP001849 Gardnerella vaginalis 409-05 NULL	root; cellular organisms; Bacteria; Actinobacteria; Actinobacteria (class); Actinobacteridae; Bifidobacteriales; Bifidobacteriaceae; Gardnerella	OTU 1654: Gardnerella vaginalis subgroup A	Gardnerella vaginalis subgroup A	558	0.0394314	38	20.8791	0	0	14	0	0	15	1	1	0	0	0	0	0	0	0	0	0	0	0	0	0	0	0	0	0	0	0	0	0	0	0	0	0	4	0	0	0	0
vogue1370	96.9	420	b12598	b12598 FJ360434 Atopobium vaginae DSM15829	root; cellular organisms; Bacteria; Actinobacteria; Actinobacteria (class); Coriobacteridae; Coriobacteriales; Coriobacterineae; Coriobacteriaceae; Atopobium	OTU 1370: Atopobium vaginae	Atopobium vaginae	556	0.03929	29	15.9341	0	104	0	2	12	0	0	4	0	0	0	0	0	0	0	0	0	0	0	0	0	0	0	0	0	0	0	0	1	12	0	0	0	0	1	1	0	0
vogue0864	82.4	484	b17635	b17635 AB547588 Porphyromonas somerae JCM 13867	root; cellular organisms; Bacteria; Bacteroidetes/Chlorobi group; Bacteroidetes; Bacteroidia; Bacteroidales; Porphyromonadaceae; Porphyromonas	OTU 0864: Porphyromonas somerae	Porphyromonas somerae	501	0.0354034	5	2.74725	0	0	0	0	0	0	0	0	0	0	0	0	0	0	0	0	0	0	0	0	0	0	0	0	0	0	0	0	0	0	0	0	0	0	0	0	0	0
vogue1308	98.1	267	v793	v793 2387 Lactobacillus acidophilus ATCC 4356	root; cellular organisms; Bacteria; Firmicutes; Bacilli; Lactobacillales; Lactobacillaceae; Lactobacillus	OTU 1308: Lactobacillus acidophilus	Lactobacillus acidophilus	476	0.0336368	21	11.5385	0	2	0	0	0	0	1	0	0	0	0	10	0	0	0	0	0	0	0	0	0	0	0	0	0	0	0	0	0	0	0	0	0	0	14	1	0	0
vogue1468	87.8	484	b16369	b16369 FJ588419 Bacteroidetes sp. NC166 7278_A07_124_059, 059_cl1_cn42_48	root; cellular organisms; Bacteria; Bacteroidetes/Chlorobi group; Bacteroidetes	OTU 1468: Bacteroidetes sp. NC166	Bacteroidetes sp. NC166	471	0.0332835	12	6.59341	0	0	0	0	0	0	0	0	0	0	0	1	0	0	0	0	0	0	0	0	0	0	0	0	0	0	0	0	0	0	0	0	0	0	0	0	0	0
vogue1184	95.3	192	v793	v793 2387 Lactobacillus acidophilus ATCC 4356	root; cellular organisms; Bacteria; Firmicutes; Bacilli; Lactobacillales; Lactobacillaceae; Lactobacillus	OTU 1184: Lactobacillus acidophilus	Lactobacillus acidophilus	468	0.0330715	51	28.022	0	0	0	0	0	0	0	0	0	2	0	0	0	14	0	0	1	8	0	1	2	0	0	0	11	0	0	0	32	0	10	0	0	0	0	0	37	0
vogue1198	96.3	272	b10199	b10199 EF571590 Lactobacillus gasseri ATCC 33323	root; cellular organisms; Bacteria; Firmicutes; Bacilli; Lactobacillales; Lactobacillaceae; Lactobacillus	OTU 1198: Lactobacillus gasseri	Lactobacillus gasseri	463	0.0327181	40	21.978	0	2	0	0	0	4	0	0	0	1	0	0	15	1	62	0	0	1	2	2	1	0	0	1	0	0	17	0	0	0	1	0	0	0	0	0	0	0
vogue1652	97	166	b15920	b15920 CP001849 Gardnerella vaginalis 409-05 NULL	root; cellular organisms; Bacteria; Actinobacteria; Actinobacteria (class); Actinobacteridae; Bifidobacteriales; Bifidobacteriaceae; Gardnerella	OTU 1652: Gardnerella vaginalis subgroup A	Gardnerella vaginalis subgroup A	455	0.0321528	20	10.989	0	0	0	0	0	0	0	0	0	0	0	0	0	0	0	0	0	0	0	0	0	0	0	0	0	0	0	0	0	0	0	0	0	0	0	0	0	0
vogue0646	95.8	402	b15971	b15971 FJ577605 Streptococcus sp. N163 N163_162-4	root; cellular organisms; Bacteria; Firmicutes; Bacilli; Lactobacillales; Streptococcaceae; Streptococcus	OTU 0646: Streptococcus sp. N163	Streptococcus sp. N163	445	0.0314462	16	8.79121	0	0	0	0	0	1	109	0	1	0	0	7	0	0	0	0	0	0	0	0	0	0	0	0	0	0	0	0	6	0	0	0	0	0	0	0	0	0
vogue0612	82	411	b21890	b21890 AGZI01000020 Massilia timonae CCUG 45783	root; cellular organisms; Bacteria; Proteobacteria; Betaproteobacteria; Burkholderiales; Oxalobacteraceae; Massilia	OTU 0612: Massilia timonae	Massilia timonae	432	0.0305275	126	69.2308	1	3	4	15	9	10	11	0	9	0	0	8	3	9	2	1	1	2	2	2	1	0	0	0	0	2	5	2	2	13	3	2	4	1	1	2	1	0
vogue1488	96.5	293	b7850	b7850 AF429687 Lactobacillus jensenii ATCC 25258	root; cellular organisms; Bacteria; Firmicutes; Bacilli; Lactobacillales; Lactobacillaceae; Lactobacillus	OTU 1488: Lactobacillus jensenii	Lactobacillus jensenii	422	0.0298209	41	22.5275	0	0	0	0	0	2	0	0	0	4	0	0	0	1	0	0	0	0	1	1	56	0	0	0	0	0	3	0	0	1	0	0	0	0	1	3	0	0
vogue1252	98.9	566	b1025	b1025 AF440233 Prevotella bivia ATCC 29303	root; cellular organisms; Bacteria; Bacteroidetes/Chlorobi group; Bacteroidetes; Bacteroidia; Bacteroidales; Prevotellaceae; Prevotella	OTU 1252: Prevotella bivia	Prevotella bivia	418	0.0295382	13	7.14286	0	0	236	1	0	2	2	36	0	0	0	0	0	0	0	0	0	0	0	0	0	0	0	0	0	0	0	0	0	0	0	0	0	0	0	1	0	0
vogue1381	96.1	381	b17632	b17632 AB547591 Prevotella amnii JCM 14753	root; cellular organisms; Bacteria; Bacteroidetes/Chlorobi group; Bacteroidetes; Bacteroidia; Bacteroidales; Prevotellaceae; Prevotella	OTU 1381: Prevotella amnii	Prevotella amnii	365	0.0257929	14	7.69231	0	0	0	0	0	0	0	0	0	0	0	0	0	0	0	0	0	0	0	0	0	0	0	0	0	0	0	0	0	0	0	0	0	0	0	0	0	0
vogue1191	86.7	265	b16543	b16543 ADGP01000033 Megasphaera sp. genomosp. type_1 str. 28L	root; cellular organisms; Bacteria; Firmicutes; Clostridia; Clostridiales; Veillonellaceae; Megasphaera	OTU 1191: Megasphaera sp. genomsp. type 1	Megasphaera sp. genomsp. type 1	293	0.020705	23	12.6374	0	0	6	0	0	0	0	3	0	0	0	0	0	0	0	0	0	0	0	0	0	0	0	0	0	0	0	0	0	0	0	0	0	0	0	0	0	0
vogue1339	99.1	555	b17634	b17634 AB547589 Porphyromonas uenonis JCM 13868	root; cellular organisms; Bacteria; Bacteroidetes/Chlorobi group; Bacteroidetes; Bacteroidia; Bacteroidales; Porphyromonadaceae; Porphyromonas	OTU 1339: Porphyromonas uenonis	Porphyromonas uenonis	291	0.0205637	24	13.1868	0	1	0	0	1	98	0	0	0	0	1	0	0	0	0	0	0	0	6	0	0	0	0	0	0	0	0	0	0	0	0	0	0	0	0	0	0	0
vogue1256	99.3	560	b7240	b7240 AF429694 Lactobacillus paracasei subsp. paracasei ATCC 25598	root; cellular organisms; Bacteria; Firmicutes; Bacilli; Lactobacillales; Lactobacillaceae; Lactobacillus	OTU 1256: Lactobacillus paracasei	Lactobacillus paracasei	282	0.0199277	8	4.3956	2	0	0	0	0	0	0	0	0	0	0	0	0	0	0	0	0	0	0	0	0	0	0	0	0	0	0	0	0	0	0	0	0	0	0	0	0	0
vogue1185	96.4	192	v793	v793 2387 Lactobacillus acidophilus ATCC 4356	root; cellular organisms; Bacteria; Firmicutes; Bacilli; Lactobacillales; Lactobacillaceae; Lactobacillus	OTU 1185: Lactobacillus acidophilus	Lactobacillus acidophilus	276	0.0195037	58	31.8681	0	0	0	0	0	0	0	0	0	0	2	1	0	0	0	0	0	0	1	0	0	1	5	0	0	0	0	0	0	0	0	8	7	0	0	0	0	4
vogue1304	87.6	474	b16369	b16369 FJ588419 Bacteroidetes sp. NC166 7278_A07_124_059, 059_cl1_cn42_48	root; cellular organisms; Bacteria; Bacteroidetes/Chlorobi group; Bacteroidetes	OTU 1304: Bacteroidetes sp. NC166	Bacteroidetes sp. NC166	263	0.018585	8	4.3956	0	0	0	0	0	0	0	0	0	0	0	0	0	0	0	0	0	0	0	0	0	0	0	0	0	0	0	0	0	0	0	0	0	0	0	0	0	0
vogue1653	95.4	196	b15920	b15920 CP001849 Gardnerella vaginalis 409-05 NULL	root; cellular organisms; Bacteria; Actinobacteria; Actinobacteria (class); Actinobacteridae; Bifidobacteriales; Bifidobacteriaceae; Gardnerella	OTU 1653: Gardnerella vaginalis subgroup A	Gardnerella vaginalis subgroup A	243	0.0171717	21	11.5385	0	0	10	0	0	6	0	0	0	0	0	0	0	0	0	0	0	0	0	0	0	0	0	0	0	0	0	0	0	1	0	0	0	0	0	1	0	0
vogue1644	94.4	561	b8455	b8455 CP000705 Lactobacillus reuteri JCM1112	root; cellular organisms; Bacteria; Firmicutes; Bacilli; Lactobacillales; Lactobacillaceae; Lactobacillus	OTU 1644: Lactobacillus reuteri	Lactobacillus reuteri	230	0.0162531	11	6.04396	0	0	0	0	0	0	0	0	0	0	0	0	0	0	1	31	0	0	0	0	1	5	0	0	0	32	0	0	0	0	0	0	0	0	0	0	0	0
vogue0959	58.1	279	b16543	b16543 ADGP01000033 Megasphaera sp. genomosp. type_1 str. 28L	root; cellular organisms; Bacteria; Firmicutes; Clostridia; Clostridiales; Veillonellaceae; Megasphaera	OTU 0959: Megasphaera sp. genomsp. type 1	Megasphaera sp. genomsp. type 1	220	0.0155464	73	40.1099	0	1	11	4	2	5	1	0	4	0	0	2	1	1	0	0	1	2	1	0	0	0	0	0	1	0	2	1	1	3	0	1	0	0	0	1	1	0
vogue0182	78.7	270	b10203	b10203 EF571586 Acidaminococcus fermentans ATCC 25085	root; cellular organisms; Bacteria; Firmicutes; Clostridia; Clostridiales; Veillonellaceae; Acidaminococcus	OTU 0182: Acidaminococcus fermentans	Acidaminococcus fermentans	219	0.0154758	77	42.3077	0	0	1	0	0	0	0	0	0	0	0	1	1	1	0	0	0	0	3	0	0	0	2	0	2	1	0	0	9	0	8	4	5	1	0	0	5	0
vogue1336	99.8	556	b3424	b3424 AY123663 Pseudomonas putida ATCC 12633	root; cellular organisms; Bacteria; Proteobacteria; Gammaproteobacteria; Pseudomonadales; Pseudomonadaceae; Pseudomonas	OTU 1336: Pseudomonas putida	Pseudomonas putida	216	0.0152638	30	16.4835	0	0	0	0	0	0	0	0	0	0	0	0	0	5	0	0	0	4	0	0	0	0	0	0	0	4	0	0	0	0	1	0	0	0	0	0	0	0
vogue1283	97.6	468	b3427	b3427 AY123717 Ralstonia pickettii ATCC 27511	root; cellular organisms; Bacteria; Proteobacteria; Betaproteobacteria; Burkholderiales; Burkholderiaceae; Ralstonia	OTU 1283: Ralstonia pickettii	Ralstonia pickettii	183	0.0129318	13	7.14286	0	0	0	0	0	0	0	0	0	0	0	0	0	0	0	0	0	0	0	0	0	0	0	0	0	0	0	0	0	0	0	0	0	0	0	0	0	0
vogue0162	86.6	560	b13648	b13648 ACGV01000115 Lactobacillus vaginalis ATCC 49540	root; cellular organisms; Bacteria; Firmicutes; Bacilli; Lactobacillales; Lactobacillaceae; Lactobacillus	OTU 0162: Lactobacillus vaginalis	Lactobacillus vaginalis	174	0.0122958	3	1.64835	0	0	0	0	0	0	0	0	0	0	0	0	0	0	1	157	0	0	0	0	0	0	0	0	0	0	0	0	0	0	0	0	0	0	0	0	0	0
vogue0553	64.6	560	b26648	b26648 Clostridium sp. (suspected BVAB1) comp20499_c1_seq3	root; cellular organisms; Bacteria; Firmicutes; Clostridia; Clostridiales	OTU 0553: Clostridium sp. (suspected BVAB1)	Clostridium sp. (suspected BVAB1)	162	0.0114478	12	6.59341	0	0	0	0	0	0	0	0	0	0	0	0	0	0	0	0	0	0	0	0	0	0	0	0	0	0	4	0	12	0	0	0	0	0	0	0	0	0
vogue0211	82.9	352	b16543	b16543 ADGP01000033 Megasphaera sp. genomosp. type_1 str. 28L	root; cellular organisms; Bacteria; Firmicutes; Clostridia; Clostridiales; Veillonellaceae; Megasphaera	OTU 0211: Megasphaera sp. genomsp. type 1	Megasphaera sp. genomsp. type 1	154	0.0108825	17	9.34066	0	0	0	0	0	0	0	0	0	0	0	0	0	0	0	0	0	0	0	0	0	0	0	0	0	0	0	0	0	0	0	0	0	0	0	0	0	0
vogue1426	98.7	309	b3148	b3148 AF389517 Streptococcus salivarius subsp. salivarius ATCC 7073	root; cellular organisms; Bacteria; Firmicutes; Bacilli; Lactobacillales; Streptococcaceae; Streptococcus	OTU 1426: Streptococcus salivarius	Streptococcus salivarius	153	0.0108118	12	6.59341	0	1	0	0	0	0	50	0	2	0	0	21	0	0	0	0	0	0	0	0	0	0	0	0	0	0	0	0	0	0	0	0	0	0	0	0	0	0
vogue1116	99.3	566	b17589	b17589 AB547634 Prevotella veroralis JCM 6290	root; cellular organisms; Bacteria; Bacteroidetes/Chlorobi group; Bacteroidetes; Bacteroidia; Bacteroidales; Prevotellaceae; Prevotella	OTU 1116: Prevotella veroralis	Prevotella veroralis	152	0.0107412	9	4.94505	0	0	0	0	0	0	0	0	0	0	1	0	0	0	0	0	0	0	0	0	0	0	0	0	0	0	0	0	0	0	0	0	0	0	0	1	0	0
vogue0498	73.5	317	b16232	b16232 FJ588282 Clostridia sp. NC029 6292_D03_056_027, 027_cl1_cn4	root; cellular organisms; Bacteria; Firmicutes; Clostridia	OTU 0498: Clostridia sp. NC029	Clostridia sp. NC029	151	0.0106705	15	8.24176	0	0	0	0	0	0	0	0	0	0	0	0	0	0	0	0	0	0	0	0	0	0	0	0	0	0	0	0	0	0	0	0	0	0	0	0	0	0
vogue1335	96	447	b18723	b18723 CP002585 Pseudomonas brassicacearum subsp. brassicacearum NFM421 CFBP 11874	root; cellular organisms; Bacteria; Proteobacteria; Gammaproteobacteria; Pseudomonadales; Pseudomonadaceae; Pseudomonas	OTU 1335: Pseudomonas brassicacearum	Pseudomonas brassicacearum	149	0.0105292	37	20.3297	0	0	0	0	0	0	0	0	0	0	0	0	0	4	0	0	0	0	0	0	0	0	0	0	0	1	0	0	0	0	0	0	0	0	0	0	0	0
vogue0574	75.7	552	b16325	b16325 FJ588375 Actinobacteria sp. NC122 7233_G01_126_059, 059_cl0_sn30	root; cellular organisms; Bacteria; Actinobacteria; Actinobacteria (class); Coriobacteridae; Coriobacteriales; Coriobacteriaceae; Atopobium	OTU 0574: Actinobacteria sp. NC122	Actinobacteria sp. NC122	136	0.00961051	13	7.14286	0	0	0	0	0	0	0	0	0	0	0	0	0	0	0	0	0	0	0	0	0	0	0	0	0	0	0	0	0	0	0	0	0	0	0	0	0	0
vogue1401	100	205	b13779	b13779 NZ_ACGU01000113 Lactobacillus ultunensis DSM 16047	root; cellular organisms; Bacteria; Firmicutes; Bacilli; Lactobacillales; Lactobacillaceae; Lactobacillus	OTU 1401: Lactobacillus ultunensis	Lactobacillus ultunensis	136	0.00961051	31	17.033	0	0	2	0	0	10	0	0	0	0	0	0	0	0	10	0	0	0	0	0	0	0	0	0	0	0	0	0	0	0	0	0	0	0	0	0	0	0
vogue0081	84.5	560	b6812	b6812 AY691251 Eubacterium eligens ATCC 27750	root; cellular organisms; Bacteria; Firmicutes; Clostridia; Clostridiales; Eubacteriaceae; Eubacterium	OTU 0081: Eubacterium eligens	Eubacterium eligens	136	0.00961051	5	2.74725	0	0	0	0	0	0	0	0	0	0	0	0	0	0	0	0	0	0	0	0	0	0	0	0	0	0	0	0	0	0	0	0	0	0	0	0	0	0
vogue1594	95.2	250	b3386	b3386 AY123673 Gardnerella vaginalis ATCC 14018	root; cellular organisms; Bacteria; Actinobacteria; Actinobacteria (class); Actinobacteridae; Bifidobacteriales; Bifidobacteriaceae; Gardnerella	OTU 1594: Gardnerella vaginalis subgroup C	Gardnerella vaginalis subgroup C	133	0.00939852	22	12.0879	0	2	2	7	30	6	3	1	1	0	0	0	0	0	0	0	0	0	0	0	0	0	0	0	0	0	0	0	0	1	0	0	0	0	15	2	0	0
vogue0231	87.4	482	b24157	b24157 CAUM01000143 Mesorhizobium metallidurans STM 2683	root; cellular organisms; Bacteria; Proteobacteria; Alphaproteobacteria; Rhizobiales; Phyllobacteriaceae; Mesorhizobium	OTU 0231: Mesorhizobium metallidurans	Mesorhizobium metallidurans	125	0.00883319	14	7.69231	0	0	0	0	0	0	0	0	0	0	0	0	0	0	0	0	0	2	0	0	0	0	0	0	0	0	0	0	0	0	0	0	0	0	0	0	0	0
vogue1123	96.6	209	b17590	b17590 AB547633 Prevotella timonensis JCM 15640	root; cellular organisms; Bacteria; Bacteroidetes/Chlorobi group; Bacteroidetes; Bacteroidia; Bacteroidales; Prevotellaceae; Prevotella	OTU 1123: Prevotella timonensis	Prevotella timonensis	124	0.00876253	15	8.24176	0	0	12	0	1	2	0	0	0	0	0	0	0	0	0	0	0	0	0	0	0	0	0	0	0	0	0	0	0	0	0	0	0	0	0	0	0	0
vogue1146	100	296	b18126	b18126 AEKL01000002 Lactobacillus oris PB013-T2-3	root; cellular organisms; Bacteria; Firmicutes; Bacilli; Lactobacillales; Lactobacillaceae; Lactobacillus	OTU 1146: Lactobacillus oris	Lactobacillus oris	123	0.00869186	2	1.0989	0	0	0	0	0	0	0	0	0	0	0	0	0	0	0	0	0	0	0	0	0	0	0	0	0	0	0	0	0	0	0	0	0	0	0	0	0	0
vogue1151	99.8	560	b7845	b7845 AF429680 Lactobacillus fermentum ATCC 14931	root; cellular organisms; Bacteria; Firmicutes; Bacilli; Lactobacillales; Lactobacillaceae; Lactobacillus	OTU 1151: Lactobacillus fermentum	Lactobacillus fermentum	121	0.00855053	10	5.49451	0	0	0	0	0	0	0	0	0	0	0	21	2	0	0	0	0	0	0	0	0	0	0	0	2	0	0	0	0	0	0	0	0	0	0	0	0	0
vogue0547	93.1	558	b14380	b14380 NZ_ACQT01000229 Acidovorax delafieldii 2AN	root; cellular organisms; Bacteria; Proteobacteria; Betaproteobacteria; Burkholderiales; Comamonadaceae; Acidovorax	OTU 0547: Acidovorax delafieldii	Acidovorax delafieldii	120	0.00847986	29	15.9341	0	0	0	0	0	0	0	0	0	0	0	2	0	3	0	0	0	7	0	0	2	0	0	0	0	1	0	0	0	0	0	0	0	0	0	0	0	0
vogue0196	74.9	320	b16232	b16232 FJ588282 Clostridia sp. NC029 6292_D03_056_027, 027_cl1_cn4	root; cellular organisms; Bacteria; Firmicutes; Clostridia	OTU 0196: Clostridia sp. NC029	Clostridia sp. NC029	119	0.0084092	12	6.59341	0	0	0	0	0	0	0	0	0	0	0	0	0	0	0	0	0	0	0	0	0	0	0	0	0	0	0	0	0	0	0	0	0	0	0	0	0	0
vogue1453	100	468	b23400	b23400 NZ_AODN01000079 Rhodococcus qingshengii BKS 20-40	root; cellular organisms; Bacteria; Actinobacteria; Actinobacteria; Actinobacteridae; Actinomycetales; Corynebacterineae; Nocardiaceae; Rhodococcus	OTU 1453: Rhodococcus qingshengii	Rhodococcus qingshengii	117	0.00826787	22	12.0879	0	0	0	0	0	0	0	0	0	0	0	0	0	0	0	1	0	6	1	0	0	0	0	0	0	0	0	0	0	0	0	0	0	0	0	0	0	0
vogue1194	98.3	352	b10199	b10199 EF571590 Lactobacillus gasseri ATCC 33323	root; cellular organisms; Bacteria; Firmicutes; Bacilli; Lactobacillales; Lactobacillaceae; Lactobacillus	OTU 1194: Lactobacillus gasseri	Lactobacillus gasseri	113	0.00798521	17	9.34066	0	0	0	0	0	0	0	0	0	0	0	0	0	0	0	0	0	0	0	0	0	0	0	0	0	0	9	0	0	0	0	0	0	0	0	0	0	0
vogue0440	80	552	b16242	b16242 FJ588292 Clostridia sp. NC039 (suspected BVAB2) 6295_C07_058_027, 027_cl5_cn1	root; cellular organisms; Bacteria; Firmicutes; Clostridia	OTU 0440: Clostridia sp. NC039 (suspected BVAB2)	Clostridia sp. NC039 (suspected BVAB2)	113	0.00798521	11	6.04396	0	0	10	0	0	0	0	0	0	0	0	0	0	0	0	0	0	0	0	0	0	0	0	0	0	0	0	0	0	1	0	0	0	0	0	0	0	0
vogue0403	77.2	254	b16543	b16543 ADGP01000033 Megasphaera sp. genomosp. type_1 str. 28L	root; cellular organisms; Bacteria; Firmicutes; Clostridia; Clostridiales; Veillonellaceae; Megasphaera	OTU 0403: Megasphaera sp. genomsp. type 1	Megasphaera sp. genomsp. type 1	111	0.00784387	9	4.94505	0	0	0	0	0	0	0	0	0	0	0	0	0	0	0	0	0	0	0	0	0	0	0	0	0	0	0	0	0	0	0	0	0	0	0	0	0	0
vogue0589	87.1	576	b17491	b17491 ACLJ02000001 Corynebacterium genitalium ATCC 33030	root; cellular organisms; Bacteria; Actinobacteria; Actinobacteria (class); Actinobacteridae; Actinomycetales; Corynebacterineae; Corynebacteriaceae; Corynebacterium	OTU 0589: Corynebacterium genitalium	Corynebacterium genitalium	107	0.00756121	15	8.24176	0	0	0	0	0	0	2	0	0	0	0	2	0	0	1	1	0	0	0	0	0	0	0	0	0	0	0	0	1	0	0	0	0	0	0	1	0	0
vogue0249	100	464	b13539	b13539 NC_012490 Rhodococcus erythropolis PR4 NBRC 100887	root; cellular organisms; Bacteria; Actinobacteria; Actinobacteria (class); Actinobacteridae; Actinomycetales; Corynebacterineae; Nocardiaceae; Rhodococcus	OTU 0249: Rhodococcus erythropolis	Rhodococcus erythropolis	106	0.00749055	20	10.989	0	0	0	0	0	0	0	0	0	0	0	0	0	0	0	0	0	3	0	0	0	0	0	0	0	1	0	0	0	0	0	0	0	0	0	0	0	0
vogue0568	86.4	561	b21018	b21018 NZ_AGWP01000004 Actinomyces neuii subsp. anitratus BVS029A5	root; cellular organisms; Bacteria; Actinobacteria; Actinobacteria; Actinobacteridae; Actinomycetales; Actinomycineae; Actinomycetaceae; Actinomyces	OTU 0568: Actinomyces neuii	Actinomyces neuii	103	0.00727855	4	2.1978	0	0	0	0	0	0	0	0	0	0	0	0	0	0	0	0	0	0	0	0	0	0	0	0	0	0	0	0	0	0	0	0	0	0	0	0	0	0
vogue1207	98.6	224	b7450	b7450 AY562570 Lactobacillus crispatus CECT4840	root; cellular organisms; Bacteria; Firmicutes; Bacilli; Lactobacillales; Lactobacillaceae; Lactobacillus	OTU 1207: Lactobacillus crispatus	Lactobacillus crispatus	103	0.00727855	43	23.6264	0	0	0	0	0	0	0	0	0	0	0	0	0	0	0	0	0	0	1	0	0	0	1	0	0	1	0	0	0	0	0	4	3	0	0	0	0	0
vogue1421	97.8	555	b3427	b3427 AY123717 Ralstonia pickettii ATCC 27511	root; cellular organisms; Bacteria; Proteobacteria; Betaproteobacteria; Burkholderiales; Burkholderiaceae; Ralstonia	OTU 1421: Ralstonia pickettii	Ralstonia pickettii	96	0.00678389	13	7.14286	0	0	0	0	0	0	0	0	0	0	0	0	0	0	0	0	0	0	0	0	0	0	0	0	0	0	0	0	0	0	0	0	0	0	0	0	0	0
vogue0633	75	552	b21018	b21018 NZ_AGWP01000004 Actinomyces neuii subsp. anitratus BVS029A5	root; cellular organisms; Bacteria; Actinobacteria; Actinobacteria; Actinobacteridae; Actinomycetales; Actinomycineae; Actinomycetaceae; Actinomyces	OTU 0633: Actinomyces neuii	Actinomyces neuii	94	0.00664256	5	2.74725	0	0	0	0	0	0	0	0	0	0	0	2	0	0	0	0	0	0	0	0	0	0	0	0	0	0	0	0	0	0	0	0	0	0	0	0	0	0
vogue0955	84.2	444	b10641	b10641 ABEY02000031 Coprococcus eutactus ATCC 27759	root; cellular organisms; Bacteria; Firmicutes; Clostridia; Clostridiales; Lachnospiraceae; Coprococcus	OTU 0955: Coprococcus eutactus	Coprococcus eutactus	93	0.00657189	49	26.9231	0	0	0	0	0	0	0	0	0	0	0	0	0	1	0	0	0	0	0	1	0	0	1	0	1	0	0	0	5	0	0	2	0	0	0	0	5	0
vogue0280	82.1	543	b4455	b4455 NZ_AAAP01003858 Magnetospirillum magnetotacticum MS-1	root; cellular organisms; Bacteria; Proteobacteria; Alphaproteobacteria; Rhodospirillales; Rhodospirillaceae; Magnetospirillum	OTU 0280: Magnetospirillum magnetotacticum	Magnetospirillum magnetotacticum	88	0.00621857	44	24.1758	0	0	0	0	2	2	0	0	1	0	0	1	7	2	0	0	0	0	0	0	1	0	0	0	0	0	0	1	0	0	2	3	1	0	0	1	0	0
vogue0656	92.2	567	b13661	b13661 ACGD01000005 Corynebacterium accolens ATCC 49725	root; cellular organisms; Bacteria; Actinobacteria; Actinobacteria (class); Actinobacteridae; Actinomycetales; Corynebacterineae; Corynebacteriaceae; Corynebacterium	OTU 0656: Corynebacterium accolens	Corynebacterium accolens	82	0.00579457	22	12.0879	0	0	0	0	0	1	0	0	0	0	0	0	0	0	0	0	0	0	0	0	1	0	0	0	0	1	0	0	4	0	0	0	0	0	0	0	0	0
vogue0494	81.1	371	b16318	b16318 FJ588368 Bacteroidetes sp. NC115 7232_F08_125_059, 059_cl2_cn2_16	root; cellular organisms; Bacteria; Bacteroidetes/Chlorobi group; Bacteroidetes	OTU 0494: Bacteroidetes sp. NC115	Bacteroidetes sp. NC115	81	0.00572391	7	3.84615	0	0	33	0	0	0	1	0	0	0	0	0	0	0	0	0	0	0	0	0	0	0	0	0	0	0	0	0	0	0	0	0	0	0	0	0	0	0
vogue1149	99.8	409	b18126	b18126 AEKL01000002 Lactobacillus oris PB013-T2-3	root; cellular organisms; Bacteria; Firmicutes; Bacilli; Lactobacillales; Lactobacillaceae; Lactobacillus	OTU 1149: Lactobacillus oris	Lactobacillus oris	79	0.00558258	1	0.549451	0	0	0	0	0	0	0	0	0	0	0	0	0	0	0	0	0	0	0	0	0	0	0	0	0	0	0	0	0	0	0	0	0	0	0	0	0	0
vogue1662	96.7	246	b12598	b12598 FJ360434 Atopobium vaginae DSM15829	root; cellular organisms; Bacteria; Actinobacteria; Actinobacteria (class); Coriobacteridae; Coriobacteriales; Coriobacterineae; Coriobacteriaceae; Atopobium	OTU 1662: Atopobium vaginae	Atopobium vaginae	78	0.00551191	15	8.24176	0	8	0	0	4	0	0	0	0	0	0	0	0	0	0	0	0	0	0	0	0	0	0	0	0	0	0	0	0	0	0	0	0	0	0	0	0	0
vogue1664	95.6	428	b15977	b15977 FJ577599 Actinobacteria sp. N153 N153_103-6	root; cellular organisms; Bacteria; Actinobacteria; Actinobacteria (class); Actinobacteridae; Bifidobacteriales; Bifidobacteriaceae	OTU 1664: Gardnerella vaginalis subgroup B	Gardnerella vaginalis subgroup B	74	0.00522925	15	8.24176	1	0	0	0	0	1	1	0	0	0	0	0	0	0	0	0	0	0	0	0	0	0	0	0	0	0	0	0	0	0	0	0	0	0	0	0	0	0
vogue0475	92.3	468	b18514	b18514 AEVD01000004 Streptococcus infantis ATCC 700779	root; cellular organisms; Bacteria; Firmicutes; Bacilli; Lactobacillales; Streptococcaceae; Streptococcus	OTU 0475: Streptococcus infantis	Streptococcus infantis	74	0.00522925	4	2.1978	0	0	0	0	0	0	1	0	0	0	0	0	0	0	0	0	0	0	0	0	0	0	0	0	0	0	0	0	0	0	0	0	0	0	0	0	0	0
vogue1212	98.4	566	b17624	b17624 AB547599 Prevotella corporis JCM 8529	root; cellular organisms; Bacteria; Bacteroidetes/Chlorobi group; Bacteroidetes; Bacteroidia; Bacteroidales; Prevotellaceae; Prevotella	OTU 1212: Prevotella corporis	Prevotella corporis	72	0.00508792	11	6.04396	0	0	0	0	0	8	0	0	0	0	0	0	0	0	0	0	0	0	0	0	0	0	0	0	0	0	0	0	0	0	0	0	0	0	0	0	0	0
vogue0279	68.9	560	b13527	b13527 NZ_ACJM01000008 Dethiobacter alkaliphilus AHT 1 DSM19026	root; cellular organisms; Bacteria; Firmicutes; Clostridia; Clostridiales; Syntrophomonadaceae; Dethiobacter	OTU 0279: Dethiobacter alkaliphilus	Dethiobacter alkaliphilus	72	0.00508792	4	2.1978	0	0	0	0	0	0	0	0	0	0	0	0	0	0	0	0	0	0	1	0	0	0	0	0	0	0	0	0	0	0	0	0	0	0	0	0	0	0
vogue1719	97.3	264	b16370	b16370 FJ588420 Bacteroidetes sp. NC167 7278_C02_124_059, 059_cl1_cn46_2	root; cellular organisms; Bacteria; Bacteroidetes/Chlorobi group; Bacteroidetes	OTU 1719: Bacteroidetes sp. NC167	Bacteroidetes sp. NC167	71	0.00501725	6	3.2967	0	0	4	0	0	0	0	0	0	0	0	0	0	0	0	0	0	0	0	0	0	0	0	0	0	0	0	0	0	1	0	0	0	0	0	0	0	0
vogue1257	98.9	552	b7242	b7242 AF429659 Lactobacillus rhamnosus CCC B1039 ATCC 7469	root; cellular organisms; Bacteria; Firmicutes; Bacilli; Lactobacillales; Lactobacillaceae; Lactobacillus	OTU 1257: Lactobacillus rhamnosus	Lactobacillus rhamnosus	69	0.00487592	6	3.2967	0	0	0	0	0	0	0	0	0	0	0	0	0	0	0	0	0	0	0	0	0	0	4	0	51	0	0	0	0	0	0	0	0	0	0	0	0	0
vogue1575	91.5	236	b12775	b12775 NZ_ABWK01000112 Mitsuokella multacida DSM 20544	root; cellular organisms; Bacteria; Firmicutes; Clostridia; Clostridiales; Veillonellaceae; Mitsuokella	OTU 1575: Mitsuokella multacida	Mitsuokella multacida	68	0.00480526	33	18.1319	0	0	0	0	0	0	0	0	0	0	1	0	0	0	0	0	0	0	1	0	0	0	4	0	0	0	0	0	0	0	0	0	1	0	0	0	0	0
vogue1672	89.4	468	b18713	b18713 AEJD00000000 Gardnerella vaginalis 101 NULL	root; cellular organisms; Bacteria; Actinobacteria; Actinobacteria (class); Actinobacteridae; Bifidobacteriales; Bifidobacteriaceae; Gardnerella	OTU 1672: Gardnerella vaginalis subgroup D	Gardnerella vaginalis subgroup D	66	0.00466393	7	3.84615	0	0	0	0	0	0	0	0	0	0	0	0	0	0	0	0	0	0	0	0	0	0	0	0	0	0	0	0	0	0	0	0	0	0	0	0	0	0
vogue1189	95.8	284	b17590	b17590 AB547633 Prevotella timonensis JCM 15640	root; cellular organisms; Bacteria; Bacteroidetes/Chlorobi group; Bacteroidetes; Bacteroidia; Bacteroidales; Prevotellaceae; Prevotella	OTU 1189: Prevotella timonensis	Prevotella timonensis	63	0.00445193	11	6.04396	0	0	12	0	0	4	0	0	0	0	0	1	0	0	0	0	0	0	0	0	0	0	0	0	0	0	0	0	0	0	0	0	0	0	0	0	0	0
vogue0533	91	555	b19631	b19631 JF745941 Sphaerotilus natans DSM 566	root; cellular organisms; Bacteria; Proteobacteria; Betaproteobacteria; Burkholderiales; unclassified Burkholderiales; Burkholderiales Genera incertae sedis; Sphaerotilus	OTU 0533: Sphaerotilus natans	Sphaerotilus natans	63	0.00445193	21	11.5385	0	0	0	0	0	5	0	0	0	0	0	0	0	0	0	0	0	0	0	0	0	0	0	0	0	0	0	0	0	0	0	0	0	0	0	1	0	0
vogue1660	93.2	219	b15977	b15977 FJ577599 Actinobacteria sp. N153 N153_103-6	root; cellular organisms; Bacteria; Actinobacteria; Actinobacteria (class); Actinobacteridae; Bifidobacteriales; Bifidobacteriaceae	OTU 1660: Gardnerella vaginalis subgroup B	Gardnerella vaginalis subgroup B	61	0.0043106	9	4.94505	42	0	2	1	5	1	3	0	0	0	0	0	0	0	0	0	0	0	0	0	0	0	0	0	0	0	0	0	0	4	0	0	0	0	2	1	0	0
vogue1446	99.1	555	b17655	b17655 AB547552 Bacteroides coagulans JCM 12528	root; cellular organisms; Bacteria; Bacteroidetes/Chlorobi group; Bacteroidetes; Bacteroidia; Bacteroidales; Bacteroidaceae; Bacteroides	OTU 1446: Bacteroides coagulans	Bacteroides coagulans	56	0.00395727	9	4.94505	0	0	0	0	0	6	0	0	0	0	0	0	0	0	0	0	0	0	0	0	0	0	0	0	0	0	0	0	0	0	0	0	0	0	0	0	0	0
vogue0027	81.6	551	b7850	b7850 AF429687 Lactobacillus jensenii ATCC 25258	root; cellular organisms; Bacteria; Firmicutes; Bacilli; Lactobacillales; Lactobacillaceae; Lactobacillus	OTU 0027: Lactobacillus jensenii	Lactobacillus jensenii	55	0.0038866	17	9.34066	0	0	0	0	0	0	0	0	0	0	0	1	0	0	0	0	0	0	0	0	0	0	0	0	0	0	0	0	0	0	0	1	0	0	0	0	6	0
vogue1481	99.3	557	b3408	b3408 AY123666 Moraxella osloensis ATCC 19976	root; cellular organisms; Bacteria; Proteobacteria; Gammaproteobacteria; Pseudomonadales; Moraxellaceae	OTU 1481: Moraxella osloensis	Moraxella osloensis	55	0.0038866	10	5.49451	0	0	0	0	0	1	0	0	0	0	0	0	0	0	0	0	0	0	0	0	0	0	0	0	0	1	0	0	0	0	0	0	0	0	0	0	0	0
vogue0493	81.8	302	b19953	b19953 AFFY01000098 Paraprevotella clara YIT 11840	root; cellular organisms; Bacteria; Bacteroidetes/Chlorobi group; Bacteroidetes; Bacteroidia; Bacteroidales; Prevotellaceae; Paraprevotella	OTU 0493: Paraprevotella clara	Paraprevotella clara	52	0.00367461	12	6.59341	0	0	0	0	0	0	0	0	0	0	0	0	1	0	0	0	0	0	0	0	0	0	0	0	0	0	1	0	5	0	0	0	0	0	0	0	0	0
vogue1117	97.5	198	b17590	b17590 AB547633 Prevotella timonensis JCM 15640	root; cellular organisms; Bacteria; Bacteroidetes/Chlorobi group; Bacteroidetes; Bacteroidia; Bacteroidales; Prevotellaceae; Prevotella	OTU 1117: Prevotella timonensis	Prevotella timonensis	49	0.00346261	8	4.3956	0	0	15	0	0	1	0	0	0	0	0	2	0	0	0	0	0	0	0	0	0	0	0	0	0	0	0	0	0	0	0	0	0	0	0	0	0	0
vogue0163	88.9	560	b13648	b13648 ACGV01000115 Lactobacillus vaginalis ATCC 49540	root; cellular organisms; Bacteria; Firmicutes; Bacilli; Lactobacillales; Lactobacillaceae; Lactobacillus	OTU 0163: Lactobacillus vaginalis	Lactobacillus vaginalis	48	0.00339195	10	5.49451	0	0	0	0	0	0	0	0	0	0	0	0	0	0	0	0	0	0	0	0	0	0	1	0	0	0	0	0	0	0	0	0	0	0	0	0	0	0
vogue0597	86.8	567	b17491	b17491 ACLJ02000001 Corynebacterium genitalium ATCC 33030	root; cellular organisms; Bacteria; Actinobacteria; Actinobacteria (class); Actinobacteridae; Actinomycetales; Corynebacterineae; Corynebacteriaceae; Corynebacterium	OTU 0597: Corynebacterium genitalium	Corynebacterium genitalium	47	0.00332128	12	6.59341	0	0	0	0	0	0	1	0	0	0	0	2	0	0	0	0	0	3	0	0	0	0	0	0	0	0	0	0	1	0	0	0	0	0	0	0	1	0
vogue0400	94.3	334	b15985	b15985 FJ577591 Streptococcus sp. N127 N127_16-3	root; cellular organisms; Bacteria; Firmicutes; Bacilli; Lactobacillales; Streptococcaceae; Streptococcus	OTU 0400: Streptococcus sp. N127	Streptococcus sp. N127	47	0.00332128	7	3.84615	0	0	0	2	0	1	3	0	0	0	0	0	0	0	0	0	0	0	0	0	0	0	0	0	0	0	0	0	2	0	0	0	0	0	0	0	0	0
vogue0197	66.5	217	b16232	b16232 FJ588282 Clostridia sp. NC029 6292_D03_056_027, 027_cl1_cn4	root; cellular organisms; Bacteria; Firmicutes; Clostridia	OTU 0197: Clostridia sp. NC029	Clostridia sp. NC029	47	0.00332128	8	4.3956	0	0	0	0	0	0	0	0	0	0	0	0	0	0	0	0	0	0	0	0	0	0	0	0	0	0	0	0	0	0	0	0	0	0	0	0	0	0
vogue0950	89.7	427	b18713	b18713 AEJD00000000 Gardnerella vaginalis 101 NULL	root; cellular organisms; Bacteria; Actinobacteria; Actinobacteria (class); Actinobacteridae; Bifidobacteriales; Bifidobacteriaceae; Gardnerella	OTU 0950: Gardnerella vaginalis subgroup D	Gardnerella vaginalis subgroup D	46	0.00325061	4	2.1978	0	0	0	0	0	0	0	0	0	0	0	0	0	0	0	0	0	0	0	0	0	0	0	0	0	0	0	0	0	0	0	0	0	0	0	0	0	0
vogue1287	87.9	563	b7534	b7534 NC_007947 Methylobacillus flagellatus KT	root; cellular organisms; Bacteria; Proteobacteria; Betaproteobacteria; Methylophilales; Methylophilaceae; Methylobacillus	OTU 1287: Methylobacillus flagellatus	Methylobacillus flagellatus	45	0.00317995	17	9.34066	0	0	2	0	0	2	0	0	0	0	0	0	0	0	0	0	0	0	0	0	0	0	0	0	0	0	0	0	0	0	0	0	0	1	0	0	0	0
vogue1058	82.5	560	b12598	b12598 FJ360434 Atopobium vaginae DSM15829	root; cellular organisms; Bacteria; Actinobacteria; Actinobacteria (class); Coriobacteridae; Coriobacteriales; Coriobacterineae; Coriobacteriaceae; Atopobium	OTU 1058: Atopobium vaginae	Atopobium vaginae	43	0.00303862	2	1.0989	0	0	0	0	0	0	0	0	0	0	0	0	0	0	0	0	0	0	0	0	0	0	0	0	0	0	0	0	0	0	0	0	0	0	0	0	0	0
vogue0275	70.2	562	b12705	b12705 NZ_ABZV01000014 Capnocytophaga sputigena Capno	root; cellular organisms; Bacteria; Bacteroidetes/Chlorobi group; Bacteroidetes; Flavobacteria; Flavobacteriales; Flavobacteriaceae; Capnocytophaga	OTU 0275: Capnocytophaga sputigena	Capnocytophaga sputigena	43	0.00303862	11	6.04396	0	0	0	0	0	0	0	0	0	0	0	0	0	0	0	0	0	0	0	0	0	0	0	0	0	0	1	0	0	0	1	0	0	0	0	0	0	0
vogue0276	66.2	563	b17620	b17620 AB547603 Prevotella dentasini JCM 15908	root; cellular organisms; Bacteria; Bacteroidetes/Chlorobi group; Bacteroidetes; Bacteroidia; Bacteroidales; Prevotellaceae; Prevotella	OTU 0276: Prevotella dentasini	Prevotella dentasini	42	0.00296795	7	3.84615	0	0	0	0	0	0	0	0	0	0	0	0	0	0	0	0	0	0	0	0	0	0	0	0	0	0	0	0	0	0	0	0	0	0	0	0	0	0
vogue0534	95.6	476	b3376	b3376 AY123735 Comamonas terrigena ATCC 8461	root; cellular organisms; Bacteria; Proteobacteria; Betaproteobacteria; Burkholderiales; Comamonadaceae; Comamonas	OTU 0534: Comamonas terrigena	Comamonas terrigena	42	0.00296795	12	6.59341	0	0	0	0	0	0	0	0	0	0	0	0	0	0	0	0	0	0	0	0	0	0	0	0	0	0	0	0	0	0	0	0	0	0	0	0	0	0
vogue1658	96.2	295	b15977	b15977 FJ577599 Actinobacteria sp. N153 N153_103-6	root; cellular organisms; Bacteria; Actinobacteria; Actinobacteria (class); Actinobacteridae; Bifidobacteriales; Bifidobacteriaceae	OTU 1658: Gardnerella vaginalis subgroup B	Gardnerella vaginalis subgroup B	40	0.00282662	14	7.69231	1	0	0	0	0	0	0	0	0	0	0	0	0	0	1	0	0	0	0	0	0	0	0	0	0	0	0	0	0	0	0	0	0	0	0	0	0	0
vogue0085	84.4	549	b6812	b6812 AY691251 Eubacterium eligens ATCC 27750	root; cellular organisms; Bacteria; Firmicutes; Clostridia; Clostridiales; Eubacteriaceae; Eubacterium	OTU 0085: Eubacterium eligens	Eubacterium eligens	40	0.00282662	1	0.549451	0	0	0	0	0	0	0	0	0	0	0	0	0	0	0	0	0	0	0	0	0	0	0	0	0	0	0	0	0	0	0	0	0	0	0	0	0	0
vogue1358	94.6	332	b16299	b16299 FJ588349 Staphylococcus sp. NC096 7202_A01_080_031, 031_cl0_sn6	root; cellular organisms; Bacteria; Firmicutes; Bacilli; Bacillales; Staphylococcaceae; Staphylococcus	OTU 1358: Staphylococcus sp. NC096	Staphylococcus sp. NC096	38	0.00268529	6	3.2967	0	0	0	0	0	0	0	0	0	0	0	0	0	0	0	0	0	0	0	0	0	0	0	0	0	0	0	0	0	0	0	0	0	0	0	0	0	0
vogue1361	98.5	329	b18216	b18216 NZ_AENP01000025 Peptoniphilus harei ACS-146-V-Sch2b	root; cellular organisms; Bacteria; Firmicutes; Clostridia; Clostridiales; Clostridiales incertae sedis; Clostridiales Family XI. Incertae Sedis; Peptoniphilus	OTU 1361: Peptoniphilus harei	Peptoniphilus harei	37	0.00261462	11	6.04396	0	0	0	0	0	0	0	0	0	0	0	0	0	0	0	0	0	0	0	0	0	0	0	0	0	0	0	0	0	0	0	0	0	0	0	0	0	0
vogue1307	95	320	b7850	b7850 AF429687 Lactobacillus jensenii ATCC 25258	root; cellular organisms; Bacteria; Firmicutes; Bacilli; Lactobacillales; Lactobacillaceae; Lactobacillus	OTU 1307: Lactobacillus jensenii	Lactobacillus jensenii	36	0.00254396	7	3.84615	0	0	0	0	0	0	0	0	0	0	0	0	0	0	0	0	0	0	0	0	1	0	0	0	0	0	0	0	0	0	0	0	0	0	0	0	0	0
vogue0195	79.7	319	b16323	b16323 FJ588373 Clostridia sp. NC120 7233_F02_126_059, 059_cl1_cn20_5	root; cellular organisms; Bacteria; Firmicutes; Clostridia	OTU 0195: Clostridia sp. NC120	Clostridia sp. NC120	36	0.00254396	10	5.49451	0	0	6	0	0	0	0	0	0	0	0	0	0	0	0	0	0	0	0	0	0	0	0	0	0	0	0	0	0	0	0	0	0	0	0	0	0	0
vogue0677	87.3	387	b18813	b18813 AFBC01000006 Haemophilus aegyptius ATCC 11116	root; cellular organisms; Bacteria; Proteobacteria; Gammaproteobacteria; Pasteurellales; Pasteurellaceae; Haemophilus	OTU 0677: Haemophilus aegyptius	Haemophilus aegyptius	36	0.00254396	1	0.549451	0	0	0	0	0	0	0	0	0	0	0	0	0	0	0	0	0	0	0	0	0	0	0	0	0	0	0	0	0	0	0	0	0	0	0	0	0	0
vogue1419	94.5	471	b14380	b14380 NZ_ACQT01000229 Acidovorax delafieldii 2AN	root; cellular organisms; Bacteria; Proteobacteria; Betaproteobacteria; Burkholderiales; Comamonadaceae; Acidovorax	OTU 1419: Acidovorax delafieldii	Acidovorax delafieldii	33	0.00233196	16	8.79121	0	0	0	1	0	0	0	0	0	0	0	1	0	0	0	0	0	0	0	0	0	0	0	0	0	0	0	0	0	0	0	0	0	0	0	0	0	0
vogue0593	80.7	552	v3200	v3200 3346 Corynebacterium xerosis A6-70	root; cellular organisms; Bacteria; Actinobacteria; Actinobacteria (class); Actinobacteridae; Actinomycetales; Corynebacterineae; Corynebacteriaceae; Corynebacterium	OTU 0593: Corynebacterium xerosis	Corynebacterium xerosis	32	0.0022613	7	3.84615	0	0	0	0	0	0	0	0	0	0	0	0	0	11	1	0	0	0	0	0	0	0	0	0	0	0	0	0	0	0	0	0	0	0	0	0	0	0
vogue1245	99.8	555	b18373	b18373 ADXW01000015 Propionibacterium acnes HL002PA1	root; cellular organisms; Bacteria; Actinobacteria; Actinobacteria (class); Actinobacteridae; Actinomycetales; Propionibacterineae; Propionibacteriaceae; Propionibacterium	OTU 1245: Propionibacterium acnes	Propionibacterium acnes	32	0.0022613	15	8.24176	0	0	0	0	0	0	0	0	0	0	0	0	0	0	0	0	0	0	0	0	0	0	0	0	1	0	0	0	0	0	0	0	0	0	0	0	0	0
vogue0867	84.2	326	b26399	b26399 NZ_AHIT01000029 Lactobacillus mucosae LM1	root; cellular organisms; Bacteria; Firmicutes; Bacilli; Lactobacillales; Lactobacillaceae; Lactobacillus	OTU 0867: Lactobacillus mucosae	Lactobacillus mucosae	32	0.0022613	3	1.64835	0	0	0	0	0	0	0	0	0	0	0	0	0	0	0	0	0	0	0	0	0	0	0	0	0	0	0	0	0	0	0	0	0	0	0	0	0	0
vogue0198	65.6	194	b16376	b16376 FJ588426 Clostridia sp. NC173 7308_B08_062_027, 027_cl1_cn6	root; cellular organisms; Bacteria; Firmicutes; Clostridia	OTU 0198: Clostridia sp. NC173	Clostridia sp. NC173	32	0.0022613	5	2.74725	0	0	0	0	0	0	0	0	0	0	0	0	0	0	0	0	0	0	0	0	0	0	0	0	0	0	0	0	0	0	0	0	0	0	0	0	0	0
vogue1425	99.2	513	v5167	v5167 3897 Streptococcus vestibularis ATCC 49124	root; cellular organisms; Bacteria; Firmicutes; Bacilli; Lactobacillales; Streptococcaceae; Streptococcus	OTU 1425: Streptococcus vestibularis	Streptococcus vestibularis	31	0.00219063	6	3.2967	0	0	0	0	0	0	9	0	0	0	0	1	0	0	0	0	0	0	0	0	0	0	0	0	0	0	0	0	0	0	0	0	0	0	0	0	0	0
vogue1405	90.1	348	b15955	b15955 FJ577567 Lactobacillus sp. L6 N68	root; cellular organisms; Bacteria; Firmicutes; Bacilli; Lactobacillales; Lactobacillaceae; Lactobacillus	OTU 1405: Lactobacillus sp. L6	Lactobacillus sp. L6	30	0.00211997	14	7.69231	0	0	0	0	0	0	0	0	0	0	0	0	0	0	0	0	0	0	1	0	2	0	0	0	0	0	0	0	0	0	0	1	0	0	0	0	0	0
vogue1455	94.8	460	b14123	b14123 ACBX01000045 Prevotella copri DSM 18205	root; cellular organisms; Bacteria; Bacteroidetes/Chlorobi group; Bacteroidetes; Bacteroidia; Bacteroidales; Prevotellaceae; Prevotella	OTU 1455: Prevotella copri	Prevotella copri	27	0.00190797	7	3.84615	0	0	0	0	0	0	0	0	0	0	0	0	0	0	0	0	0	0	0	0	0	0	0	0	0	0	4	0	4	0	0	0	0	0	0	0	0	0
vogue1439	99.8	479	b21018	b21018 NZ_AGWP01000004 Actinomyces neuii subsp. anitratus BVS029A5	root; cellular organisms; Bacteria; Actinobacteria; Actinobacteria; Actinobacteridae; Actinomycetales; Actinomycineae; Actinomycetaceae; Actinomyces	OTU 1439: Actinomyces neuii	Actinomyces neuii	26	0.0018373	10	5.49451	0	0	0	0	0	0	0	0	0	0	0	1	0	0	0	0	0	0	0	0	0	0	0	0	0	0	0	0	0	0	0	0	0	0	0	0	0	0
vogue1343	91.9	558	b14123	b14123 ACBX01000045 Prevotella copri DSM 18205	root; cellular organisms; Bacteria; Bacteroidetes/Chlorobi group; Bacteroidetes; Bacteroidia; Bacteroidales; Prevotellaceae; Prevotella	OTU 1343: Prevotella copri	Prevotella copri	26	0.0018373	10	5.49451	0	0	0	0	0	0	0	0	0	0	0	0	0	0	0	0	0	0	0	0	0	0	0	0	0	0	3	0	2	0	0	0	0	0	0	0	0	0
vogue0408	65.4	553	b21679	b21679 CAOS01000008 Desulfotomaculum hydrothermale Lam5 DSM 18033	root; cellular organisms; Bacteria; Firmicutes; Clostridia; Clostridiales; Peptococcaceae; Desulfotomaculum	OTU 0408: Desulfotomaculum hydrothermale	Desulfotomaculum hydrothermale	26	0.0018373	7	3.84615	0	0	0	0	0	0	0	0	0	0	0	1	0	0	0	0	0	5	3	0	0	0	0	0	0	0	0	0	0	0	0	0	0	0	0	0	0	0
vogue1163	87.6	376	b17491	b17491 ACLJ02000001 Corynebacterium genitalium ATCC 33030	root; cellular organisms; Bacteria; Actinobacteria; Actinobacteria (class); Actinobacteridae; Actinomycetales; Corynebacterineae; Corynebacteriaceae; Corynebacterium	OTU 1163: Corynebacterium genitalium	Corynebacterium genitalium	25	0.00176664	5	2.74725	0	0	0	0	0	0	0	0	0	0	0	0	0	0	0	0	0	0	0	0	0	0	0	0	0	0	0	0	1	0	0	0	0	0	0	0	0	0
vogue0186	91.8	191	v793	v793 2387 Lactobacillus acidophilus ATCC 4356	root; cellular organisms; Bacteria; Firmicutes; Bacilli; Lactobacillales; Lactobacillaceae; Lactobacillus	OTU 0186: Lactobacillus acidophilus	Lactobacillus acidophilus	25	0.00176664	18	9.89011	0	0	0	0	0	0	1	0	0	1	0	1	0	0	0	0	0	0	0	0	2	0	0	0	0	0	0	0	0	0	0	0	0	0	0	0	0	0
vogue0526	78.8	237	b7450	b7450 AY562570 Lactobacillus crispatus CECT4840	root; cellular organisms; Bacteria; Firmicutes; Bacilli; Lactobacillales; Lactobacillaceae; Lactobacillus	OTU 0526: Lactobacillus crispatus	Lactobacillus crispatus	25	0.00176664	20	10.989	2	1	0	1	0	1	0	0	0	0	0	0	0	0	0	0	0	0	0	0	0	0	0	0	0	0	0	0	1	0	0	0	0	0	0	1	0	0
vogue0251	75.8	561	b26359	b26359 NZ_BAGZ01000008 Austwickia chelonae NBRC 105200	root; cellular organisms; Bacteria; Actinobacteria; Actinobacteria; Actinobacteridae; Actinomycetales; Micrococcineae; Dermatophilaceae; Austwickia	OTU 0251: Austwickia chelonae	Austwickia chelonae	24	0.00169597	4	2.1978	0	0	0	0	0	0	0	0	0	0	0	12	0	0	0	0	0	0	0	0	0	0	0	0	0	0	0	0	0	0	0	0	0	0	0	0	0	0
vogue0412	93	556	b3358	b3358 AY123658 Acinetobacter junii ATCC 17908	root; cellular organisms; Bacteria; Proteobacteria; Gammaproteobacteria; Pseudomonadales; Moraxellaceae; Acinetobacter	OTU 0412: Acinetobacter junii	Acinetobacter junii	24	0.00169597	8	4.3956	0	0	0	0	0	0	0	0	0	0	0	0	0	0	0	0	0	0	0	0	0	0	0	0	0	0	0	0	1	0	0	2	0	0	0	0	0	0
vogue1322	98.4	556	b26020	b26020 APON01000018 Acinetobacter johnsonii CIP 64.6	root; cellular organisms; Bacteria; Proteobacteria; Gammaproteobacteria; Pseudomonadales; Moraxellaceae; Acinetobacter	OTU 1322: Acinetobacter johnsonii	Acinetobacter johnsonii	24	0.00169597	5	2.74725	0	0	0	0	0	0	0	0	0	0	0	0	0	0	0	0	0	0	0	0	0	0	0	0	0	0	0	0	0	0	0	0	0	0	0	0	0	0
vogue1236	99.6	245	b15977	b15977 FJ577599 Actinobacteria sp. N153 N153_103-6	root; cellular organisms; Bacteria; Actinobacteria; Actinobacteria (class); Actinobacteridae; Bifidobacteriales; Bifidobacteriaceae	OTU 1236: Gardnerella vaginalis subgroup B	Gardnerella vaginalis subgroup B	23	0.00162531	6	3.2967	0	2	0	0	0	1	0	0	0	0	0	0	0	0	0	0	0	0	0	0	0	0	0	0	0	0	0	0	0	0	0	0	0	0	0	0	0	0
vogue1713	87	333	b15920	b15920 CP001849 Gardnerella vaginalis 409-05 NULL	root; cellular organisms; Bacteria; Actinobacteria; Actinobacteria (class); Actinobacteridae; Bifidobacteriales; Bifidobacteriaceae; Gardnerella	OTU 1713: Gardnerella vaginalis subgroup A	Gardnerella vaginalis subgroup A	23	0.00162531	8	4.3956	0	0	0	0	0	0	0	0	0	0	0	0	0	0	0	0	0	0	0	0	0	0	0	0	0	0	0	0	0	0	0	0	0	0	0	0	0	0
vogue1253	98.3	464	b1025	b1025 AF440233 Prevotella bivia ATCC 29303	root; cellular organisms; Bacteria; Bacteroidetes/Chlorobi group; Bacteroidetes; Bacteroidia; Bacteroidales; Prevotellaceae; Prevotella	OTU 1253: Prevotella bivia	Prevotella bivia	23	0.00162531	3	1.64835	0	0	21	0	0	0	0	1	0	0	0	0	0	0	0	0	0	0	0	0	0	0	0	0	0	0	0	0	0	0	0	0	0	0	0	0	0	0
vogue0298	79.9	560	b4787	b4787 BX640510 Magnetospirillum gryphiswaldense MSR-1	root; cellular organisms; Bacteria; Proteobacteria; Alphaproteobacteria; Rhodospirillales; Rhodospirillaceae; Magnetospirillum	OTU 0298: Magnetospirillum gryphiswaldense	Magnetospirillum gryphiswaldense	23	0.00162531	1	0.549451	0	0	0	0	0	0	0	0	0	0	0	0	0	0	0	0	0	0	0	0	0	0	0	0	0	0	0	0	0	0	0	0	0	0	0	0	0	0
vogue1371	85.9	510	b16322	b16322 FJ588372 Atopobium vaginae NC119 7233_D09_126_059, 059_cl0_sn50	root; cellular organisms; Bacteria; Actinobacteria; Actinobacteria (class); Coriobacteridae; Coriobacteriales; Coriobacterineae; Coriobacteriaceae; Atopobium	OTU 1371: Atopobium vaginae	Atopobium vaginae	22	0.00155464	2	1.0989	0	0	0	0	0	0	0	0	0	0	0	0	0	0	0	0	0	0	0	0	0	0	0	0	0	0	0	0	0	0	0	0	0	0	0	0	0	0
vogue0630	72.6	552	b18122	b18122 NC_014643 Rothia dentocariosa ATCC 17931	root; cellular organisms; Bacteria; Actinobacteria; Actinobacteria (class); Actinobacteridae; Actinomycetales; Micrococcineae; Micrococcaceae; Rothia	OTU 0630: Rothia dentocariosa	Rothia dentocariosa	21	0.00148398	8	4.3956	0	0	0	0	0	0	0	0	0	0	0	0	0	0	0	0	0	0	0	0	0	0	0	0	0	0	0	0	0	0	0	0	0	0	0	0	0	0
vogue1622	81.8	558	b13604	b13604 AB480536 Prevotella aurantiaca JCM 15754	root; cellular organisms; Bacteria; Bacteroidetes/Chlorobi group; Bacteroidetes; Bacteroidia; Bacteroidales; Prevotellaceae; Prevotella	OTU 1622: Prevotella aurantiaca	Prevotella aurantiaca	21	0.00148398	1	0.549451	0	0	0	0	0	0	0	0	0	0	0	0	0	0	0	0	0	0	0	0	0	0	0	0	0	0	0	0	0	0	0	0	0	0	0	0	0	0
vogue0937	66.8	566	b17643	b17643 AB547580 Porphyromonas endodontalis JCM 8526	root; cellular organisms; Bacteria; Bacteroidetes/Chlorobi group; Bacteroidetes; Bacteroidia; Bacteroidales; Porphyromonadaceae; Porphyromonas	OTU 0937: Porphyromonas endodontalis	Porphyromonas endodontalis	20	0.00141331	6	3.2967	0	0	0	0	0	0	0	0	0	0	0	0	0	0	0	0	0	0	0	0	0	0	0	0	0	0	2	0	0	0	0	0	0	0	0	0	0	0
vogue1578	99.5	556	b18620	b18620 CP002455 Weeksella virosa DSM 16922	root; cellular organisms; Bacteria; Bacteroidetes/Chlorobi group; Bacteroidetes; Flavobacteria; Flavobacteriales; Flavobacteriaceae; Weeksella	OTU 1578: Weeksella virosa	Weeksella virosa	20	0.00141331	1	0.549451	0	0	0	0	0	0	0	0	0	0	0	0	0	0	0	0	0	0	0	0	0	0	0	0	0	0	0	0	0	0	0	0	0	0	0	0	0	0
vogue0674	83.8	555	b21497	b21497 NZ_AMSI01000018 Nitratireductor indicus C115	root; cellular organisms; Bacteria; Proteobacteria; Alphaproteobacteria; Rhizobiales; Phyllobacteriaceae; Nitratireductor	OTU 0674: Nitratireductor indicus	Nitratireductor indicus	20	0.00141331	6	3.2967	0	0	0	0	0	0	0	0	0	0	0	0	0	0	0	0	0	0	0	0	0	0	0	0	0	0	0	0	0	0	0	0	0	0	0	0	0	0
vogue1413	93.9	553	b10259	b10259 EF685232 Delftia acidovorans ATCC 15668	root; cellular organisms; Bacteria; Proteobacteria; Betaproteobacteria; Burkholderiales; Comamonadaceae	OTU 1413: Delftia acidovorans	Delftia acidovorans	20	0.00141331	10	5.49451	0	0	0	0	0	0	0	0	0	0	0	0	0	0	0	0	0	0	0	0	0	0	0	0	0	0	0	0	0	0	0	0	0	0	0	0	0	0
vogue1062	99.6	476	b19477	b19477 NZ_AEUZ01000003 Streptococcus urinalis 2285-97 DSM 16830	root; cellular organisms; Bacteria; Firmicutes; Bacilli; Lactobacillales; Streptococcaceae; Streptococcus	OTU 1062: Streptococcus urinalis	Streptococcus urinalis	19	0.00134265	6	3.2967	0	0	0	0	0	0	1	0	0	0	0	2	0	0	0	0	0	0	0	0	0	0	0	0	0	0	0	0	0	0	0	0	0	0	0	0	0	0
vogue0350	95.9	563	b9558	b9558 CP001052 Burkholderia phytofirmans PsJN	root; cellular organisms; Bacteria; Proteobacteria; Betaproteobacteria; Burkholderiales; Burkholderiaceae; Burkholderia	OTU 0350: Burkholderia phytofirmans	Burkholderia phytofirmans	19	0.00134265	10	5.49451	0	0	0	0	0	2	0	0	0	0	0	0	0	0	0	0	0	0	0	0	0	0	0	0	0	0	0	0	0	0	0	0	0	0	0	0	0	0
vogue1316	100	474	b21018	b21018 NZ_AGWP01000004 Actinomyces neuii subsp. anitratus BVS029A5	root; cellular organisms; Bacteria; Actinobacteria; Actinobacteria; Actinobacteridae; Actinomycetales; Actinomycineae; Actinomycetaceae; Actinomyces	OTU 1316: Actinomyces neuii	Actinomyces neuii	18	0.00127198	8	4.3956	0	0	0	0	0	0	0	0	0	0	0	0	1	0	0	0	0	0	0	0	0	0	0	0	0	0	0	0	0	0	0	0	0	0	0	0	0	0
vogue0178	83.9	537	b22745	b22745 NZ_ANPE01000219 Arthrobacter crystallopoietes BAB-32	root; cellular organisms; Bacteria; Actinobacteria; Actinobacteria; Actinobacteridae; Actinomycetales; Micrococcineae; Micrococcaceae; Arthrobacter	OTU 0178: Arthrobacter crystallopoietes	Arthrobacter crystallopoietes	18	0.00127198	3	1.64835	0	0	0	0	0	0	0	0	0	0	0	0	0	0	0	0	0	1	0	0	0	0	0	0	0	0	0	0	0	0	0	0	0	0	0	0	0	0
vogue0631	72.2	552	b18122	b18122 NC_014643 Rothia dentocariosa ATCC 17931	root; cellular organisms; Bacteria; Actinobacteria; Actinobacteria (class); Actinobacteridae; Actinomycetales; Micrococcineae; Micrococcaceae; Rothia	OTU 0631: Rothia dentocariosa	Rothia dentocariosa	17	0.00120131	2	1.0989	0	0	0	0	0	0	0	0	0	0	0	0	0	0	0	0	0	0	0	0	0	0	0	0	0	0	0	0	0	0	0	0	0	0	0	0	0	0
vogue1607	97.4	386	b15882	b15882 NZ_ACKS01000084 Prevotella bergensis DSM 17361	root; cellular organisms; Bacteria; Bacteroidetes/Chlorobi group; Bacteroidetes; Bacteroidia; Bacteroidales; Prevotellaceae; Prevotella	OTU 1607: Prevotella bergensis	Prevotella bergensis	17	0.00120131	4	2.1978	0	0	0	0	0	0	0	0	0	0	0	0	0	0	0	0	0	0	1	0	0	0	0	0	0	0	0	0	0	0	0	0	0	0	0	0	0	0
vogue1072	99.1	560	b21019	b21019 NZ_AGWQ01000004 Actinomyces turicensis ACS-279-V-Col4	root; cellular organisms; Bacteria; Actinobacteria; Actinobacteria; Actinobacteridae; Actinomycetales; Actinomycineae; Actinomycetaceae; Actinomyces	OTU 1072: Actinomyces turicensis	Actinomyces turicensis	16	0.00113065	6	3.2967	0	0	0	0	0	0	0	0	0	0	0	0	3	0	0	0	0	0	0	0	0	0	0	0	0	0	0	0	0	0	0	0	0	0	0	0	0	0
vogue0515	75.2	560	b16661	b16661 FP929032 Alistipes shahii WAL 8301	root; cellular organisms; Bacteria; Bacteroidetes/Chlorobi group; Bacteroidetes; Bacteroidia; Bacteroidales; Rikenellaceae; Alistipes	OTU 0515: Alistipes shahii	Alistipes shahii	16	0.00113065	6	3.2967	0	0	0	0	0	0	0	0	0	0	0	0	0	0	0	0	0	0	0	0	0	0	0	0	0	0	1	0	2	0	0	0	0	0	0	0	0	0
vogue1702	92	199	b7450	b7450 AY562570 Lactobacillus crispatus CECT4840	root; cellular organisms; Bacteria; Firmicutes; Bacilli; Lactobacillales; Lactobacillaceae; Lactobacillus	OTU 1702: Lactobacillus crispatus	Lactobacillus crispatus	16	0.00113065	11	6.04396	0	0	0	0	0	0	0	0	0	0	0	0	0	0	0	0	0	0	0	0	0	0	0	0	0	0	0	0	0	0	0	0	0	0	0	0	0	0
vogue0357	61.5	252	b16232	b16232 FJ588282 Clostridia sp. NC029 6292_D03_056_027, 027_cl1_cn4	root; cellular organisms; Bacteria; Firmicutes; Clostridia	OTU 0357: Clostridia sp. NC029	Clostridia sp. NC029	16	0.00113065	4	2.1978	0	0	0	0	0	0	0	0	0	0	0	0	0	0	0	0	0	0	0	0	0	0	0	0	0	0	0	0	0	0	0	0	0	0	0	0	0	0
vogue0618	76.7	549	b19158	b19158 NC_015671 Cellvibrio gilvus ATCC 13127	root; cellular organisms; Bacteria; Proteobacteria; Gammaproteobacteria; Pseudomonadales; Pseudomonadaceae; Cellvibrio	OTU 0618: Cellvibrio gilvus	Cellvibrio gilvus	16	0.00113065	3	1.64835	0	0	0	0	0	0	0	0	0	0	0	0	0	0	0	0	0	0	0	0	0	0	0	0	0	0	0	0	0	0	0	0	0	0	0	0	0	0
vogue1254	88.2	560	b17807	b17807 NZ_AEEE01000014 Mobiluncus curtsii subsp. curtsii ATCC 35241	root; cellular organisms; Bacteria; Actinobacteria; Actinobacteria (class); Actinobacteridae; Actinomycetales; Actinomycineae; Actinomycetaceae; Mobiluncus/Falcivibrio group; Mobiluncus	OTU 1254: Mobiluncus curtsii	Mobiluncus curtsii	15	0.00105998	5	2.74725	0	0	0	0	0	0	0	0	0	0	0	0	0	0	0	0	0	0	0	0	0	0	0	0	0	0	0	0	0	0	0	0	0	0	0	0	0	0
vogue1210	97.5	566	b7335	b7335 AY837570 Prevotella melaninogenica ATCC 25845D	root; cellular organisms; Bacteria; Bacteroidetes/Chlorobi group; Bacteroidetes; Bacteroidia; Bacteroidales; Prevotellaceae; Prevotella	OTU 1210: Prevotella melaninogenica	Prevotella melaninogenica	15	0.00105998	5	2.74725	0	0	0	0	0	0	0	0	0	0	0	0	0	0	0	0	0	0	0	0	0	0	0	0	0	0	0	0	0	0	0	0	0	0	0	0	0	0
vogue1459	89.3	450	b14123	b14123 ACBX01000045 Prevotella copri DSM 18205	root; cellular organisms; Bacteria; Bacteroidetes/Chlorobi group; Bacteroidetes; Bacteroidia; Bacteroidales; Prevotellaceae; Prevotella	OTU 1459: Prevotella copri	Prevotella copri	15	0.00105998	10	5.49451	0	0	0	0	0	0	0	0	0	0	0	0	0	0	0	0	0	0	0	0	0	0	0	0	0	0	2	0	2	0	0	0	0	0	0	0	0	0
vogue1101	98.8	499	b14562	b14562 GG698804 Lactobacillus coleohominis 101-4-CHN	root; cellular organisms; Bacteria; Firmicutes; Bacilli; Lactobacillales; Lactobacillaceae; Lactobacillus	OTU 1101: Lactobacillus coleohominis	Lactobacillus coleohominis	15	0.00105998	9	4.94505	0	0	0	0	0	0	0	0	2	0	0	0	0	0	0	0	0	0	0	0	0	0	0	0	0	0	0	0	0	0	0	1	0	0	0	0	0	0
vogue0124	83.7	267	b5839	b5839 AY691309 Blautia producta ATCC 27340	root; cellular organisms; Bacteria; Firmicutes; Clostridia; Clostridiales; unclassified Clostridiales; Blautia	OTU 0124: Blautia producta	Blautia producta	14	0.000989317	1	0.549451	0	0	0	0	0	0	0	0	0	0	0	0	0	0	0	0	0	0	0	14	0	0	0	0	0	0	0	0	0	0	0	0	0	0	0	0	0	0
vogue0532	88.6	563	b18994	b18994 AEGR01000061 Hylemonella gracilis ATCC 19624	root; cellular organisms; Bacteria; Proteobacteria; Betaproteobacteria; Burkholderiales; Comamonadaceae; Hylemonella	OTU 0532: Hylemonella gracilis	Hylemonella gracilis	14	0.000989317	3	1.64835	0	0	0	0	0	0	0	0	0	0	0	0	0	0	0	0	0	0	0	0	0	0	0	0	0	1	0	0	0	0	0	0	0	0	0	0	0	0
vogue0922	71	467	b13625	b13625 CP001706 Jonesia denitrificans DSM 20603	root; cellular organisms; Bacteria; Actinobacteria; Actinobacteria (class); Actinobacteridae; Actinomycetales; Micrococcineae; Jonesiaceae; Jonesia	OTU 0922: Jonesia denitrificans	Jonesia denitrificans	13	0.000918652	3	1.64835	0	0	0	0	0	0	0	0	0	0	0	0	0	0	0	0	0	0	0	0	0	0	0	0	0	0	0	0	0	0	0	0	0	0	0	0	0	0
vogue0825	86.8	555	b7508	b7508 NZ_AAGP01000004 Brevibacterium linens BL2	root; cellular organisms; Bacteria; Actinobacteria; Actinobacteridae; Actinomycetales; Micrococcineae;Brevibacteriaceae; Brevibacterium	OTU 0825: Brevibacterium linens	Brevibacterium linens	13	0.000918652	2	1.0989	0	0	0	0	0	0	0	0	0	0	0	0	0	0	0	0	0	0	0	0	0	0	0	0	0	0	0	0	0	0	0	0	0	0	0	0	0	0
vogue1392	81.2	220	b16543	b16543 ADGP01000033 Megasphaera sp. genomosp. type_1 str. 28L	root; cellular organisms; Bacteria; Firmicutes; Clostridia; Clostridiales; Veillonellaceae; Megasphaera	OTU 1392: Megasphaera sp. genomsp. type 1	Megasphaera sp. genomsp. type 1	13	0.000918652	7	3.84615	0	0	1	0	1	0	0	0	0	0	0	0	0	0	0	0	0	0	0	0	0	0	0	0	0	0	0	0	0	0	0	0	0	0	0	0	0	0
vogue0287	91.9	563	v12449	v12449 Mesorhizobium amorphae DSM 21831	root; cellular organisms; Bacteria; Proteobacteria; Alphaproteobacteria; Rhizobiales; Phyllobacteriaceae; Mesorhizobium	OTU 0287: Mesorhizobium amorphae	Mesorhizobium amorphae	13	0.000918652	5	2.74725	0	0	0	0	0	0	0	0	0	0	0	0	0	0	0	0	0	0	0	0	0	0	0	0	0	0	0	0	0	0	0	0	0	0	0	0	0	0
vogue1165	99.3	575	v3821	v3821 3576 Corynebacterium simulans A3M21	root; cellular organisms; Bacteria; Actinobacteria; Actinobacteria (class); Actinobacteridae; Actinomycetales; Corynebacterineae; Corynebacteriaceae; Corynebacterium	OTU 1165: Corynebacterium simulans	Corynebacterium simulans	12	0.000847986	4	2.1978	0	0	0	0	0	0	0	0	0	0	0	0	0	0	0	0	0	0	0	0	1	0	0	0	0	0	0	0	0	0	0	0	0	0	0	0	0	0
vogue1166	87.4	452	b17491	b17491 ACLJ02000001 Corynebacterium genitalium ATCC 33030	root; cellular organisms; Bacteria; Actinobacteria; Actinobacteria (class); Actinobacteridae; Actinomycetales; Corynebacterineae; Corynebacteriaceae; Corynebacterium	OTU 1166: Corynebacterium genitalium	Corynebacterium genitalium	12	0.000847986	3	1.64835	0	0	0	0	0	0	0	0	0	0	0	0	0	0	0	0	0	0	0	0	0	0	0	0	0	0	0	0	0	0	0	0	0	0	0	0	0	0
vogue0735	67.1	331	b14079	b14079 CP001778 Stackebrandtia nassauensis DSM 44728	root; cellular organisms; Bacteria; Actinobacteria; Actinobacteria (class); Actinobacteridae; Actinomycetales; Glycomycineae; Glycomycetaceae; Stackebrandtia	OTU 0735: Stackebrandtia nassauensis	Stackebrandtia nassauensis	12	0.000847986	1	0.549451	0	0	0	0	0	0	0	0	0	0	0	0	0	0	0	0	0	0	0	0	0	0	0	0	0	0	0	0	0	0	0	0	0	0	0	0	0	0
vogue0170	72	455	b18613	b18613 CP002379 Arthrobacter phenanthrenivorans Sphe3	root; cellular organisms; Bacteria; Actinobacteria; Actinobacteria (class); Actinobacteridae; Actinomycetales; Micrococcineae; Micrococcaceae; Arthrobacter	OTU 0170: Arthrobacter phenanthrenivorans	Arthrobacter phenanthrenivorans	12	0.000847986	7	3.84615	0	0	0	0	0	0	0	0	0	0	0	0	0	0	0	0	0	0	0	0	0	0	0	0	0	0	0	0	0	0	0	0	0	0	0	0	0	0
vogue1456	94.2	447	b14123	b14123 ACBX01000045 Prevotella copri DSM 18205	root; cellular organisms; Bacteria; Bacteroidetes/Chlorobi group; Bacteroidetes; Bacteroidia; Bacteroidales; Prevotellaceae; Prevotella	OTU 1456: Prevotella copri	Prevotella copri	12	0.000847986	4	2.1978	0	0	0	0	0	0	0	0	0	0	0	0	0	0	0	0	0	0	0	0	0	0	0	0	0	0	0	0	5	0	0	0	0	0	0	0	0	0
vogue0019	67.7	554	b14090	b14090 CP001807 Rhodothermus marinus DSM 4252	root; cellular organisms; Bacteria; Bacteroidetes/Chlorobi group; Bacteroidetes; Sphingobacteria; Sphingobacteriales; Rhodothermaceae; Rhodothermus	OTU 0019: Rhodothermus marinus	Rhodothermus marinus	12	0.000847986	4	2.1978	0	0	0	0	0	0	0	0	0	0	0	0	0	0	0	0	0	0	0	0	0	0	0	0	0	0	0	0	0	0	0	0	0	0	0	0	0	0
vogue0830	85.7	456	b26285	b26285 AGYT01000012 Clostridium colicanis 209318	root; cellular organisms; Bacteria; Firmicutes; Clostridia; Clostridiales; Clostridiaceae; Clostridium	OTU 0830: Clostridium colicanis	Clostridium colicanis	12	0.000847986	3	1.64835	0	0	0	0	0	0	0	0	0	0	0	0	0	0	0	0	0	0	0	0	0	0	0	0	0	0	0	0	0	0	0	0	0	0	0	0	0	0
vogue0173	73.4	571	b10142	b10142 NC_009338 Mycobacterium gilvum PYR-GCK	root; cellular organisms; Bacteria; Actinobacteria; Actinobacteria (class); Actinobacteridae; Actinomycetales; Corynebacterineae; Mycobacteriaceae; Mycobacterium	OTU 0173: Mycobacterium gilvum	Mycobacterium gilvum	11	0.000777321	5	2.74725	0	0	0	0	0	0	0	0	0	0	0	0	4	0	0	0	0	0	0	0	0	0	0	0	0	0	0	0	0	0	0	0	0	0	0	0	0	0
vogue0177	86.6	480	b18613	b18613 CP002379 Arthrobacter phenanthrenivorans Sphe3	root; cellular organisms; Bacteria; Actinobacteria; Actinobacteria (class); Actinobacteridae; Actinomycetales; Micrococcineae; Micrococcaceae; Arthrobacter	OTU 0177: Arthrobacter phenanthrenivorans	Arthrobacter phenanthrenivorans	11	0.000777321	4	2.1978	0	0	0	0	0	0	0	0	0	0	0	0	0	0	0	0	0	0	0	0	0	0	0	0	0	0	0	0	0	0	0	0	0	0	0	0	0	0
vogue0660	79.9	557	b20134	b20134 BAEG01000085 Arthrobacter globiformis NBRC 12137	root; cellular organisms; Bacteria; Actinobacteria; Actinobacteria (class); Actinobacteridae; Actinomycetales; Micrococcineae; Micrococcaceae; Arthrobacter	OTU 0660: Arthrobacter globiformis	Arthrobacter globiformis	11	0.000777321	3	1.64835	0	0	0	0	0	0	0	0	0	0	0	0	0	0	0	0	0	0	0	0	0	0	0	0	0	0	0	0	0	0	0	0	0	0	0	0	0	0
vogue1353	83.4	193	b16318	b16318 FJ588368 Bacteroidetes sp. NC115 7232_F08_125_059, 059_cl2_cn2_16	root; cellular organisms; Bacteria; Bacteroidetes/Chlorobi group; Bacteroidetes	OTU 1353: Bacteroidetes sp. NC115	Bacteroidetes sp. NC115	11	0.000777321	3	1.64835	0	0	9	0	0	0	0	0	0	0	0	0	0	0	0	0	0	0	0	0	0	0	0	0	0	0	0	0	0	0	0	0	0	0	0	0	0	0
vogue0467	81.5	502	b17591	b17591 AB547632 Prevotella stercorea JCM 13469	root; cellular organisms; Bacteria; Bacteroidetes/Chlorobi group; Bacteroidetes; Bacteroidia; Bacteroidales; Prevotellaceae; Prevotella	OTU 0467: Prevotella stercorea	Prevotella stercorea	11	0.000777321	5	2.74725	0	0	0	0	0	0	0	0	0	0	0	0	0	0	0	0	0	0	0	0	0	0	0	0	0	0	0	0	0	0	0	0	0	0	0	0	0	0
vogue1190	99.5	566	b6842	b6842 AY691281 Prevotella disiens ATCC 29426	root; cellular organisms; Bacteria; Bacteroidetes/Chlorobi group; Bacteroidetes; Bacteroidia; Bacteroidales; Prevotellaceae; Prevotella	OTU 1190: Prevotella disiens	Prevotella disiens	11	0.000777321	5	2.74725	0	0	0	0	0	0	0	0	0	0	0	4	0	0	0	0	0	0	1	0	0	0	0	0	0	0	0	0	2	0	0	0	0	0	0	0	0	0
vogue0164	68.7	518	b7604	b7604 AJ621261 Enterococcus pallens CCUG 45554	root; cellular organisms; Bacteria; Firmicutes; Bacilli; Lactobacillales; Enterococcaceae; Enterococcus	OTU 0164: Enterococcus pallens	Enterococcus pallens	11	0.000777321	2	1.0989	0	0	0	0	0	0	0	0	0	0	0	0	0	0	0	0	0	0	0	9	0	0	0	0	0	0	0	0	0	0	0	0	0	0	0	0	0	0
vogue1718	93.5	295	b19298	b19298 NZ_AEOR01000554 Leuconostoc lactis KCTC 3528	root; cellular organisms; Bacteria; Firmicutes; Bacilli; Lactobacillales; Leuconostocaceae; Leuconostoc	OTU 1718: Leuconostoc lactis	Leuconostoc lactis	11	0.000777321	9	4.94505	0	0	0	0	0	0	0	0	0	0	0	0	0	0	0	0	0	0	0	0	0	0	0	0	0	0	0	0	0	0	0	0	0	0	0	0	0	0
vogue0559	98.2	454	v5168	v5168 3898 Streptococcus waius CCUG43003	root; cellular organisms; Bacteria; Firmicutes; Bacilli; Lactobacillales; Streptococcaceae; Streptococcus	OTU 0559: Streptococcus waius	Streptococcus waius	11	0.000777321	10	5.49451	0	0	0	0	0	0	0	0	0	0	0	1	0	0	0	0	0	0	0	0	0	0	0	0	0	0	0	0	0	0	0	0	0	0	0	0	0	0
vogue0576	75.7	552	b19661	b19661 CP003058 Acidaminococcus intestini RyC-MR95	root; cellular organisms; Bacteria; Firmicutes; Negativicutes; Selenomonadales; Acidaminococcaceae; Acidaminococcus	OTU 0576: Acidaminococcus intestini	Acidaminococcus intestini	11	0.000777321	4	2.1978	0	0	0	0	0	0	0	0	0	0	0	0	0	0	0	0	0	0	0	0	0	0	0	0	0	0	2	0	0	0	0	0	0	0	0	0	0	0
vogue1540	99.2	516	b3410	b3410 AY123686 Ochrobactrum anthropi ATCC 49188	root; cellular organisms; Bacteria; Proteobacteria; Alphaproteobacteria; Rhizobiales; Brucellaceae	OTU 1540: Ochrobactrum anthropi	Ochrobactrum anthropi	11	0.000777321	3	1.64835	0	0	0	0	0	0	0	0	0	0	0	0	0	0	0	0	0	0	0	0	0	0	0	0	0	0	0	0	0	0	0	0	0	0	0	0	0	0
vogue1125	98.9	463	b10132	b10132 NZ_AAVN02000003 Collinsella aerofaciens ATCC 25986	root; cellular organisms; Bacteria; Actinobacteria; Actinobacteria (class); Coriobacteridae; Coriobacteriales; Coriobacterineae; Coriobacteriaceae; Collinsella	OTU 1125: Collinsella aerofaciens	Collinsella aerofaciens	10	0.000706655	1	0.549451	0	0	0	0	0	0	0	0	0	0	0	0	0	0	0	0	0	0	0	0	0	0	0	0	0	0	0	0	0	0	0	0	0	0	0	0	0	0
vogue0468	85.7	564	b17591	b17591 AB547632 Prevotella stercorea JCM 13469	root; cellular organisms; Bacteria; Bacteroidetes/Chlorobi group; Bacteroidetes; Bacteroidia; Bacteroidales; Prevotellaceae; Prevotella	OTU 0468: Prevotella stercorea	Prevotella stercorea	10	0.000706655	4	2.1978	0	0	0	0	0	0	0	0	0	0	0	0	0	0	0	0	0	0	0	0	0	0	0	0	0	0	0	0	0	0	0	0	0	0	0	0	0	0
vogue1536	93.7	558	b8814	b8814 AAPM01000007 Flavobacterium johnsoniae UW101 ATCC 17061	root; cellular organisms; Bacteria; Bacteroidetes/Chlorobi group; Bacteroidetes; Flavobacteria; Flavobacteriales; Flavobacteriaceae; Flavobacterium	OTU 1536: Flavobacterium johnsoniae	Flavobacterium johnsoniae	10	0.000706655	3	1.64835	0	0	0	0	0	0	0	0	0	0	0	0	0	0	0	0	0	0	0	7	0	0	0	0	0	0	0	0	0	0	0	0	0	0	0	0	0	0
vogue1136	99.6	552	b217	b217 U92809 Staphylococcus haemolyticus ATCC 29970	root; cellular organisms; Bacteria; Firmicutes; Bacilli; Bacillales; Staphylococcaceae; Staphylococcus	OTU 1136: Staphylococcus haemolyticus	Staphylococcus haemolyticus	10	0.000706655	2	1.0989	0	0	0	0	0	0	0	0	0	0	0	0	0	0	0	0	0	0	0	0	0	0	0	0	0	0	0	0	0	0	0	0	0	0	0	0	0	0
vogue1208	78.8	552	b10642	b10642 ABEE02000017 Parvimonas micra ATCC 33270	root; cellular organisms; Bacteria; Firmicutes; Clostridia; Clostridiales; Clostridiales incertae sedis; Clostridiales Family XI. Incertae Sedis; Parvimonas	OTU 1208: Parvimonas micra	Parvimonas micra	10	0.000706655	2	1.0989	0	0	0	0	0	0	0	0	0	0	0	0	0	0	0	0	0	0	0	0	0	0	0	0	0	0	0	0	0	0	0	0	0	0	0	0	0	0
vogue1542	82.9	555	b18449	b18449 ADMF01000024 Sutterella wadsworthensis 3_1_45B	root; cellular organisms; Bacteria; Proteobacteria; Betaproteobacteria; Burkholderiales; Alcaligenaceae; Sutterella	OTU 1542: Sutterella wadsworthensis	Sutterella wadsworthensis	10	0.000706655	3	1.64835	0	0	0	0	0	0	0	0	0	0	0	0	0	0	0	0	0	0	0	0	0	0	0	0	0	0	0	0	0	0	0	0	0	0	0	0	0	0
vogue0623	95.2	344	b14380	b14380 NZ_ACQT01000229 Acidovorax delafieldii 2AN	root; cellular organisms; Bacteria; Proteobacteria; Betaproteobacteria; Burkholderiales; Comamonadaceae; Acidovorax	OTU 0623: Acidovorax delafieldii	Acidovorax delafieldii	10	0.000706655	7	3.84615	0	0	0	0	0	0	0	0	0	0	0	0	0	0	0	0	0	0	0	0	0	0	0	0	0	0	0	0	2	0	0	0	0	0	0	0	0	0
vogue0413	87.3	536	b26039	b26039 APPI01000025 Acinetobacter schindleri NIPH 900	root; cellular organisms; Bacteria; Proteobacteria; Gammaproteobacteria; Pseudomonadales; Moraxellaceae; Acinetobacter	OTU 0413: Acinetobacter schindleri	Acinetobacter schindleri	10	0.000706655	4	2.1978	0	0	0	0	0	0	0	0	0	0	0	0	0	0	0	0	0	0	0	0	0	0	0	0	0	0	0	0	0	0	0	1	0	0	0	0	0	0
vogue0831	76.1	517	b11953	b11953 NC_012803 Micrococcus luteus NCTC 2665	root; cellular organisms; Bacteria; Actinobacteria; Actinobacteria (class); Actinobacteridae; Actinomycetales; Micrococcineae; Micrococcaceae; Micrococcus	OTU 0831: Micrococcus luteus	Micrococcus luteus	9	0.00063599	4	2.1978	0	0	0	0	0	0	0	0	0	0	0	0	0	0	0	0	0	1	0	0	0	0	0	0	0	0	1	0	0	0	0	0	0	0	0	0	0	0
vogue0146	78.3	552	b19707	b19707 NZ_AGBA01000005 Propionibacterium avidum ATCC 25577	root; cellular organisms; Bacteria; Actinobacteria; Actinobacteria (class); Actinobacteridae; Actinomycetales; Propionibacterineae; Propionibacteriaceae; Propionibacterium	OTU 0146: Propionibacterium avidum	Propionibacterium avidum	9	0.00063599	4	2.1978	0	0	0	0	0	0	0	0	0	0	0	5	0	0	0	0	0	0	0	0	0	0	0	0	0	0	0	0	0	0	0	0	0	0	0	0	0	0
vogue1671	98.1	318	b15977	b15977 FJ577599 Actinobacteria sp. N153 N153_103-6	root; cellular organisms; Bacteria; Actinobacteria; Actinobacteria (class); Actinobacteridae; Bifidobacteriales; Bifidobacteriaceae	OTU 1671: Gardnerella vaginalis subgroup B	Gardnerella vaginalis subgroup B	9	0.00063599	4	2.1978	2	0	0	0	0	2	0	0	0	0	0	0	0	0	0	0	0	0	0	0	0	0	0	0	0	0	0	0	0	0	0	0	0	0	0	0	0	0
vogue0259	71	285	b16011	b16011 CP001854 Conexibacter woesei DSM 14684	root; cellular organisms; Bacteria; Actinobacteria; Actinobacteria (class); Rubrobacteridae; Solirubrobacterales; Conexibacteraceae; Conexibacter	OTU 0259: Conexibacter woesei	Conexibacter woesei	9	0.00063599	1	0.549451	0	0	0	0	0	0	0	0	0	0	0	0	0	0	0	0	0	0	0	0	0	0	0	0	0	0	0	0	0	0	0	0	0	0	0	0	0	0
vogue1340	94.6	222	b16363	b16363 FJ588413 Bacteroidetes sp. NC160 7276_D01_122_059, 059_cl0_sn29	root; cellular organisms; Bacteria; Bacteroidetes/Chlorobi group; Bacteroidetes	OTU 1340: Bacteroidetes sp. NC160	Bacteroidetes sp. NC160	9	0.00063599	2	1.0989	0	0	0	0	0	0	0	0	0	0	0	0	0	0	0	0	0	0	0	0	0	0	0	0	0	0	0	0	0	0	0	0	0	0	0	0	0	0
vogue0201	75.8	553	b17655	b17655 AB547552 Bacteroides coagulans JCM 12528	root; cellular organisms; Bacteria; Bacteroidetes/Chlorobi group; Bacteroidetes; Bacteroidia; Bacteroidales; Bacteroidaceae; Bacteroides	OTU 0201: Bacteroides coagulans	Bacteroides coagulans	9	0.00063599	6	3.2967	0	0	0	0	0	2	0	0	0	0	0	0	0	0	0	0	0	1	0	0	0	0	0	0	0	0	0	0	0	0	0	0	0	0	0	0	0	0
vogue0461	78	559	b17663	b17663 AB547561 Barnesiella viscericola JCM 13660	root; cellular organisms; Bacteria; Bacteroidetes/Chlorobi group; Bacteroidetes; Bacteroidia; Bacteroidales; Porphyromonadaceae; Barnesiella	OTU 0461: Barnesiella viscericola	Barnesiella viscericola	9	0.00063599	5	2.74725	0	0	0	0	0	0	0	0	0	0	0	0	0	0	0	0	0	0	0	0	0	0	0	0	0	0	0	0	3	0	0	0	0	0	0	0	0	0
vogue0277	69.5	560	b12705	b12705 NZ_ABZV01000014 Capnocytophaga sputigena Capno	root; cellular organisms; Bacteria; Bacteroidetes/Chlorobi group; Bacteroidetes; Flavobacteria; Flavobacteriales; Flavobacteriaceae; Capnocytophaga	OTU 0277: Capnocytophaga sputigena	Capnocytophaga sputigena	9	0.00063599	2	1.0989	0	0	0	0	0	0	0	0	0	0	0	0	0	0	0	0	0	0	0	0	0	0	0	0	0	0	0	0	0	0	0	0	0	0	0	0	0	0
vogue0210	79.8	181	b16323	b16323 FJ588373 Clostridia sp. NC120 7233_F02_126_059, 059_cl1_cn20_5	root; cellular organisms; Bacteria; Firmicutes; Clostridia	OTU 0210: Clostridia sp. NC120	Clostridia sp. NC120	9	0.00063599	5	2.74725	0	0	3	0	0	0	0	0	0	0	0	0	0	0	0	0	0	0	0	0	0	0	0	0	0	0	0	0	0	0	0	0	0	0	0	0	0	0
vogue0100	80.8	563	b12558	b12558 NC_011386 Oligotropha carboxidovorans OM5 DSM 1227	root; cellular organisms; Bacteria; Proteobacteria; Alphaproteobacteria; Rhizobiales; Bradyrhizobiaceae; Oligotropha	OTU 0100: Oligotropha carboxidovorans	Oligotropha carboxidovorans	9	0.00063599	3	1.64835	0	0	0	0	0	0	0	0	0	0	0	0	0	0	0	0	0	0	0	0	0	0	0	0	0	0	0	0	0	0	0	0	0	0	0	0	0	0
vogue0848	83.8	553	b15879	b15879 CP002521 Acidovorax avenae subsp. avenae ATCC 19860	root; cellular organisms; Bacteria; Proteobacteria; Betaproteobacteria; Burkholderiales; Comamonadaceae; Acidovorax	OTU 0848: Acidovorax avenae	Acidovorax avenae	9	0.00063599	2	1.0989	0	0	0	0	0	0	0	0	0	0	0	0	0	0	0	0	0	0	0	0	0	0	0	0	0	0	0	0	0	0	0	0	0	0	0	0	0	0
vogue0344	84.8	427	b26343	b26343 NZ_AMXE01000003 Thauera linaloolentis 47Lol DSM 12138	root; cellular organisms; Bacteria; Proteobacteria; Betaproteobacteria; Rhodocyclales; Rhodocyclaceae; Thauera	OTU 0344: Thauera linaloolentis	Thauera linaloolentis	9	0.00063599	1	0.549451	0	0	0	0	0	0	0	0	0	0	0	0	0	0	0	0	0	0	0	0	0	0	0	0	0	0	0	0	0	0	0	0	0	0	0	0	0	0
vogue0977	90.8	218	v2704	v2704 3345 Ewingella americana A5-68	root; cellular organisms; Bacteria; Proteobacteria; Gammaproteobacteria; Enterobacteriales; Enterobacteriaceae	OTU 0977: Ewingella americana	Ewingella americana	9	0.00063599	8	4.3956	0	0	0	0	0	0	0	0	0	0	0	0	0	0	0	0	0	0	0	0	0	0	0	0	0	0	0	0	0	0	0	0	0	0	0	0	0	0
vogue0337	80.1	564	b19241	b19241 CP002881 Pseudomonas stutzeri ATCC 17588	root; cellular organisms; Bacteria; Proteobacteria; Gammaproteobacteria; Pseudomonadales; Pseudomonadaceae; Pseudomonas; Pseudomonas stutzeri group; Pseudomonas stutzeri subgroup	OTU 0337: Pseudomonas stutzeri	Pseudomonas stutzeri	9	0.00063599	4	2.1978	0	0	0	0	0	0	0	0	0	0	0	0	0	0	0	0	0	0	0	0	0	0	0	0	0	0	0	0	0	0	0	0	0	0	0	0	0	0
vogue1084	87	508	b22218	b22218 ANIU01000370 Rhodococcus wratislaviensis IFP 2016	root; cellular organisms; Bacteria; Actinobacteria; Actinobacteria; Actinobacteridae; Actinomycetales; Corynebacterineae; Nocardiaceae; Rhodococcus	OTU 1084: Rhodococcus wratislaviensis	Rhodococcus wratislaviensis	8	0.000565324	3	1.64835	0	0	0	0	0	0	0	0	0	0	0	0	0	0	0	0	0	0	0	0	0	0	0	0	0	0	0	0	0	0	0	0	0	0	0	0	0	0
vogue0380	84.2	449	b10309	b10309 CP000140 Parabacteroides distasonis ATCC 8503	root; cellular organisms; Bacteria; Bacteroidetes/Chlorobi group; Bacteroidetes; Bacteroidia; Bacteroidales; Porphyromonadaceae; Parabacteroides	OTU 0380: Parabacteroides distasonis	Parabacteroides distasonis	8	0.000565324	3	1.64835	0	0	0	0	0	0	0	0	0	0	0	0	0	0	0	0	0	0	0	0	0	0	0	0	0	0	6	0	1	0	0	0	0	0	0	0	0	0
vogue1348	95	557	b17591	b17591 AB547632 Prevotella stercorea JCM 13469	root; cellular organisms; Bacteria; Bacteroidetes/Chlorobi group; Bacteroidetes; Bacteroidia; Bacteroidales; Prevotellaceae; Prevotella	OTU 1348: Prevotella stercorea	Prevotella stercorea	8	0.000565324	5	2.74725	0	0	0	0	0	0	0	0	0	0	0	0	0	0	0	0	0	0	0	0	0	0	0	0	0	0	0	0	2	0	0	0	0	0	0	0	0	0
vogue0810	77.6	499	b18218	b18218 NZ_AENN01000017 Eremococcus coleocola ACS-139-V-Col8	root; cellular organisms; Bacteria; Firmicutes; Bacilli; Lactobacillales; Aerococcaceae; Eremococcus	OTU 0810: Eremococcus coleocola	Eremococcus coleocola	8	0.000565324	3	1.64835	0	0	0	0	0	0	0	0	0	0	0	0	0	0	0	0	0	0	0	0	0	0	0	0	0	0	0	0	0	0	0	0	0	0	0	0	0	0
vogue1168	99.1	342	b821	b821 AF245684 Enterococcus faecalis ATCC 19433	root; cellular organisms; Bacteria; Firmicutes; Bacilli; Lactobacillales; Enterococcaceae; Enterococcus	OTU 1168: Enterococcus faecalis	Enterococcus faecalis	8	0.000565324	2	1.0989	0	0	0	0	0	0	0	0	0	0	0	0	0	0	0	0	0	0	0	0	0	0	0	0	0	0	0	0	0	0	0	0	0	0	0	0	0	0
vogue1360	89.9	346	b18216	b18216 NZ_AENP01000025 Peptoniphilus harei ACS-146-V-Sch2b	root; cellular organisms; Bacteria; Firmicutes; Clostridia; Clostridiales; Clostridiales incertae sedis; Clostridiales Family XI. Incertae Sedis; Peptoniphilus	OTU 1360: Peptoniphilus harei	Peptoniphilus harei	8	0.000565324	5	2.74725	0	0	0	0	0	0	0	0	0	0	0	0	0	1	0	0	0	0	0	0	0	0	0	0	0	0	0	0	0	0	0	0	0	0	0	0	0	0
vogue0365	92.3	555	b19879	b19879 AP012206 Bradyrhizobium japonicum USDA 6	root; cellular organisms; Bacteria; Proteobacteria; Alphaproteobacteria; Rhizobiales; Bradyrhizobiaceae; Bradyrhizobium	OTU 0365: Bradyrhizobium japonicum	Bradyrhizobium japonicum	8	0.000565324	6	3.2967	0	0	0	0	0	0	0	0	0	0	0	0	0	0	0	0	0	3	0	0	0	0	0	0	0	1	0	0	0	0	0	0	0	0	0	0	0	0
vogue1010	61.5	549	b9370	b9370 NC_008358 Hyphomonas neptunium ATCC 15444	root; cellular organisms; Bacteria; Proteobacteria; Alphaproteobacteria; Rhodobacterales; Hyphomonadaceae; Hyphomonas; Hyphomonas neptunium	OTU 1010: Hyphomonas neptunium	Hyphomonas neptunium	8	0.000565324	3	1.64835	0	0	0	0	0	0	0	0	0	0	0	0	0	0	0	0	0	0	0	0	0	0	0	0	0	0	0	0	0	0	0	0	0	0	0	0	1	0
vogue0233	87.5	479	b9562	b9562 CP000699 Sphingomonas wittichii RW1	root; cellular organisms; Bacteria; Proteobacteria; Alphaproteobacteria; Sphingomonadales; Sphingomonadaceae; Sphingomonas	OTU 0233: Sphingomonas wittichii	Sphingomonas wittichii	8	0.000565324	2	1.0989	0	0	0	0	0	0	0	0	0	0	0	0	0	0	0	0	0	0	0	0	0	0	0	0	0	0	0	0	0	0	0	0	0	0	0	1	0	0
vogue0769	77.8	463	b19623	b19623 NC_016026 Micavibrio aeruginosavorus ARL-13	root; cellular organisms; Bacteria; Proteobacteria; Alphaproteobacteria; unclassified Alphaproteobacteria; Micavibrio	OTU 0769: Micavibrio aeruginosavorus	Micavibrio aeruginosavorus	8	0.000565324	7	3.84615	0	0	0	0	0	0	0	0	0	0	0	0	2	0	0	0	0	0	0	0	0	0	0	0	0	0	0	0	0	0	0	0	0	0	0	0	0	0
vogue0172	90.5	484	v3821	v3821 3576 Corynebacterium simulans A3M21	root; cellular organisms; Bacteria; Actinobacteria; Actinobacteria (class); Actinobacteridae; Actinomycetales; Corynebacterineae; Corynebacteriaceae; Corynebacterium	OTU 0172: Corynebacterium simulans	Corynebacterium simulans	7	0.000494659	3	1.64835	0	0	0	0	0	0	0	0	0	0	0	0	0	0	1	0	0	0	0	0	0	0	0	0	0	0	0	0	0	0	0	0	0	0	0	0	0	0
vogue0578	76.2	527	b13752	b13752 CP001686 Kytococcus sedentarius DSM 20547	root; cellular organisms; Bacteria; Actinobacteria; Actinobacteria (class); Actinobacteridae; Actinomycetales; Micrococcineae; Dermacoccaceae; Kytococcus	OTU 0578: Kytococcus sedentarius	Kytococcus sedentarius	7	0.000494659	3	1.64835	0	0	0	0	0	0	0	0	0	0	0	0	0	0	0	0	0	0	0	0	0	0	0	0	0	0	0	0	2	0	0	0	0	0	0	0	0	0
vogue1655	100	305	b18713	b18713 AEJD00000000 Gardnerella vaginalis 101 NULL	root; cellular organisms; Bacteria; Actinobacteria; Actinobacteria (class); Actinobacteridae; Bifidobacteriales; Bifidobacteriaceae; Gardnerella	OTU 1655: Gardnerella vaginalis subgroup D	Gardnerella vaginalis subgroup D	7	0.000494659	2	1.0989	0	0	0	0	0	0	0	0	0	0	0	0	0	0	0	0	0	0	0	0	0	0	0	0	0	0	0	0	0	0	0	0	0	0	0	0	0	0
vogue1714	86.7	348	b15920	b15920 CP001849 Gardnerella vaginalis 409-05 NULL	root; cellular organisms; Bacteria; Actinobacteria; Actinobacteria (class); Actinobacteridae; Bifidobacteriales; Bifidobacteriaceae; Gardnerella	OTU 1714: Gardnerella vaginalis subgroup A	Gardnerella vaginalis subgroup A	7	0.000494659	4	2.1978	0	0	0	0	0	0	0	0	0	0	0	0	0	0	0	0	0	0	0	0	0	0	0	0	0	0	0	0	0	0	0	0	0	0	0	0	0	0
vogue0485	79.8	276	b16318	b16318 FJ588368 Bacteroidetes sp. NC115 7232_F08_125_059, 059_cl2_cn2_16	root; cellular organisms; Bacteria; Bacteroidetes/Chlorobi group; Bacteroidetes	OTU 0485: Bacteroidetes sp. NC115	Bacteroidetes sp. NC115	7	0.000494659	6	3.2967	0	0	1	0	0	2	0	0	0	0	0	0	0	0	0	0	0	0	0	0	0	0	0	0	0	0	0	0	0	0	0	0	0	0	1	1	0	0
vogue1262	100	566	b6841	b6841 AY691280 Prevotella denticola ATCC 35308	root; cellular organisms; Bacteria; Bacteroidetes/Chlorobi group; Bacteroidetes; Bacteroidia; Bacteroidales; Prevotellaceae; Prevotella	OTU 1262: Prevotella denticola	Prevotella denticola	7	0.000494659	1	0.549451	0	0	7	0	0	0	0	0	0	0	0	0	0	0	0	0	0	0	0	0	0	0	0	0	0	0	0	0	0	0	0	0	0	0	0	0	0	0
vogue1345	96.7	309	b14123	b14123 ACBX01000045 Prevotella copri DSM 18205	root; cellular organisms; Bacteria; Bacteroidetes/Chlorobi group; Bacteroidetes; Bacteroidia; Bacteroidales; Prevotellaceae; Prevotella	OTU 1345: Prevotella copri	Prevotella copri	7	0.000494659	4	2.1978	0	0	0	0	0	0	0	0	0	0	0	0	0	0	0	0	0	0	0	0	0	0	0	0	0	0	0	1	4	0	0	0	0	0	0	0	0	0
vogue1679	97.8	550	b21061	b21061 AGZE01000029 Facklamia ignava CCUG 37419	root; cellular organisms; Bacteria; Firmicutes; Bacilli; Lactobacillales; Aerococcaceae; Facklamia	OTU 1679: Facklamia ignava	Facklamia ignava	7	0.000494659	2	1.0989	0	0	0	0	0	0	0	0	0	0	0	0	0	0	0	0	0	0	0	0	0	0	0	0	0	0	0	0	0	0	0	0	0	0	0	0	0	0
vogue1065	92.5	304	b7850	b7850 AF429687 Lactobacillus jensenii ATCC 25258	root; cellular organisms; Bacteria; Firmicutes; Bacilli; Lactobacillales; Lactobacillaceae; Lactobacillus	OTU 1065: Lactobacillus jensenii	Lactobacillus jensenii	7	0.000494659	6	3.2967	0	0	0	0	0	0	0	0	0	0	0	0	0	0	0	0	0	0	0	0	0	0	0	0	0	0	0	0	0	0	0	0	0	0	0	0	0	0
vogue1493	93.8	224	v5403	v5403 4143 Streptococcus pseudopneumoniae ATCC BAA-960, CDC SS-1757	root; cellular organisms; Bacteria; Firmicutes; Bacilli; Lactobacillales; Streptococcaceae; Streptococcus	OTU 1493: Streptococcus pseudopneumoniae	Streptococcus pseudopneumoniae	7	0.000494659	1	0.549451	0	0	0	0	0	0	0	0	0	0	0	0	0	0	0	0	0	0	0	0	0	0	0	0	0	0	0	0	0	0	0	0	0	0	0	0	0	0
vogue0575	75.6	403	b9964	b9964 AAWL01000019 Thermosinus carboxydivorans Nor1	root; cellular organisms; Bacteria; Firmicutes; Clostridia; Clostridiales; Acidaminococcaceae; Thermosinus	OTU 0575: Thermosinus carboxydivorans	Thermosinus carboxydivorans	7	0.000494659	3	1.64835	0	0	0	0	0	0	0	0	0	0	0	0	0	0	0	0	0	0	0	0	0	0	0	0	0	0	2	0	0	0	0	0	0	0	0	0	0	0
vogue0923	92	437	b18093	b18093 AECU01000014 Faecalibacterium cf. prausnitzii KLE1255	root; cellular organisms; Bacteria; Firmicutes; Clostridia; Clostridiales; Ruminococcaceae; Faecalibacterium	OTU 0923: Faecalibacterium cf. prausnitzii	Faecalibacterium cf. prausnitzii	7	0.000494659	4	2.1978	0	0	0	0	0	0	0	0	0	0	0	0	1	0	0	0	0	0	0	0	0	0	0	0	0	0	0	0	1	0	0	0	0	0	0	0	0	0
vogue1603	90.4	174	b18093	b18093 AECU01000014 Faecalibacterium cf. prausnitzii KLE1255	root; cellular organisms; Bacteria; Firmicutes; Clostridia; Clostridiales; Ruminococcaceae; Faecalibacterium	OTU 1603: Faecalibacterium cf. prausnitzii	Faecalibacterium cf. prausnitzii	7	0.000494659	1	0.549451	0	0	0	0	0	0	0	0	0	0	0	0	0	0	0	0	0	0	0	0	0	0	0	0	0	0	0	0	0	0	0	0	0	0	0	0	0	0
vogue1295	98.8	503	b3410	b3410 AY123686 Ochrobactrum anthropi ATCC 49188	root; cellular organisms; Bacteria; Proteobacteria; Alphaproteobacteria; Rhizobiales; Brucellaceae	OTU 1295: Ochrobactrum anthropi	Ochrobactrum anthropi	7	0.000494659	3	1.64835	0	0	0	0	0	0	0	0	0	0	0	0	0	0	0	0	0	0	0	0	0	0	0	0	0	1	0	0	0	0	0	0	0	0	0	0	0	0
vogue0219	83.3	552	b12833	b12833 NC_011894 Methylobacterium nodulans ORS 2060	root; cellular organisms; Bacteria; Proteobacteria; Alphaproteobacteria; Rhizobiales; Methylobacteriaceae; Methylobacterium	OTU 0219: Methylobacterium nodulans	Methylobacterium nodulans	7	0.000494659	1	0.549451	0	0	0	0	0	0	0	0	0	0	0	0	0	0	0	0	0	7	0	0	0	0	0	0	0	0	0	0	0	0	0	0	0	0	0	0	0	0
vogue0313	77	555	b10446	b10446 NC_010725 Methylobacterium populi BJ001	root; cellular organisms; Bacteria; Proteobacteria; Alphaproteobacteria; Rhizobiales; Methylobacteriaceae; Methylobacterium	OTU 0313: Methylobacterium populi	Methylobacterium populi	7	0.000494659	3	1.64835	0	0	0	0	0	0	0	0	0	0	0	0	0	0	0	0	0	0	0	0	0	0	0	0	0	0	0	0	0	0	0	0	0	0	0	0	0	0
vogue0723	80.8	555	b3411	b3411 AY123677 Oligella ureolytica ATCC 43534	root; cellular organisms; Bacteria; Proteobacteria; Betaproteobacteria; Burkholderiales; Alcaligenaceae	OTU 0723: Oligella ureolytica	Oligella ureolytica	7	0.000494659	1	0.549451	0	0	0	0	0	0	0	0	0	0	0	0	0	0	0	0	0	0	0	0	0	0	0	0	0	0	0	0	0	0	0	0	0	0	0	0	0	0
vogue0637	82.6	555	b7658	b7658 NC_007908 Rhodoferax ferrireducens DSM 15236	root; cellular organisms; Bacteria; Proteobacteria; Betaproteobacteria; Burkholderiales; Comamonadaceae; Rhodoferax	OTU 0637: Rhodoferax ferrireducens	Rhodoferax ferrireducens	7	0.000494659	1	0.549451	0	0	0	0	0	0	0	0	0	0	0	0	0	0	0	0	0	0	0	0	0	0	0	0	0	0	0	0	0	0	0	0	0	0	0	0	0	0
vogue1281	98	563	b19067	b19067 AFHG01000059 Methyloversatilis universalis FAM5 ATCC BAA-1314	root; cellular organisms; Bacteria; Proteobacteria; Betaproteobacteria; Rhodocyclales; Rhodocyclaceae; Methyloversatilis	OTU 1281: Methyloversatilis universalis	Methyloversatilis universalis	7	0.000494659	4	2.1978	0	0	0	0	0	0	0	0	0	0	0	0	0	0	0	0	0	0	0	0	0	0	0	0	0	1	0	0	0	0	0	0	0	0	0	0	0	0
vogue0093	67.3	555	b13608	b13608 CP001734 Desulfohalobium retbaense DSM 5692	root; cellular organisms; Bacteria; Proteobacteria; delta/epsilon subdivisions; Deltaproteobacteria; Desulfovibrionales; Desulfohalobiaceae; Desulfohalobium	OTU 0093: Desulfohalobium retbaense	Desulfohalobium retbaense	7	0.000494659	4	2.1978	0	0	0	0	0	0	0	0	0	0	0	0	0	0	0	0	0	0	0	0	0	0	0	0	0	0	0	0	0	0	0	0	0	0	0	0	0	0
vogue0171	90.7	575	b13661	b13661 ACGD01000005 Corynebacterium accolens ATCC 49725	root; cellular organisms; Bacteria; Actinobacteria; Actinobacteria (class); Actinobacteridae; Actinomycetales; Corynebacterineae; Corynebacteriaceae; Corynebacterium	OTU 0171: Corynebacterium accolens	Corynebacterium accolens	6	0.000423993	6	3.2967	0	0	0	0	0	0	0	0	0	0	0	0	0	0	0	0	0	0	0	0	0	0	0	0	0	0	0	0	0	0	0	0	0	0	0	0	0	0
vogue1016	70.8	457	b13626	b13626 NC_013729 Kribbella flavida DSM 17836	root; cellular organisms; Bacteria; Actinobacteria; Actinobacteria (class); Actinobacteridae; Actinomycetales; Propionibacterineae; Nocardioidaceae; Kribbella	OTU 1016: Kribbella flavida	Kribbella flavida	6	0.000423993	3	1.64835	0	0	0	0	0	0	0	0	0	0	0	0	0	0	0	0	0	0	0	0	0	0	0	0	0	1	0	0	0	0	0	0	0	0	0	0	1	0
vogue1669	94	182	b15977	b15977 FJ577599 Actinobacteria sp. N153 N153_103-6	root; cellular organisms; Bacteria; Actinobacteria; Actinobacteria (class); Actinobacteridae; Bifidobacteriales; Bifidobacteriaceae	OTU 1669: Gardnerella vaginalis subgroup B	Gardnerella vaginalis subgroup B	6	0.000423993	2	1.0989	5	0	0	1	0	0	0	0	0	0	0	0	0	0	0	0	0	0	0	0	0	0	0	0	0	0	0	0	0	0	0	0	0	0	0	0	0	0
vogue1525	87.7	471	b17646	b17646 AB547577 Porphyromonas catoniae JCM 13863	root; cellular organisms; Bacteria; Bacteroidetes/Chlorobi group; Bacteroidetes; Bacteroidia; Bacteroidales; Porphyromonadaceae; Porphyromonas	OTU 1525: Porphyromonas catoniae	Porphyromonas catoniae	6	0.000423993	2	1.0989	0	0	0	0	0	0	0	0	0	0	0	0	0	0	0	0	0	0	0	0	0	0	0	0	0	0	0	0	0	0	0	0	0	0	0	0	0	0
vogue0152	73.6	566	b19953	b19953 AFFY01000098 Paraprevotella clara YIT 11840	root; cellular organisms; Bacteria; Bacteroidetes/Chlorobi group; Bacteroidetes; Bacteroidia; Bacteroidales; Prevotellaceae; Paraprevotella	OTU 0152: Paraprevotella clara	Paraprevotella clara	6	0.000423993	4	2.1978	0	0	0	0	0	0	0	0	0	0	0	0	0	0	0	0	0	0	0	0	0	0	0	0	0	0	0	0	0	0	0	0	0	0	0	0	0	0
vogue0423	84.2	570	b21125	b21125 NZ_CAEG01000015 Alistipes sp. JC136 P148	root; cellular organisms; Bacteria; Bacteroidetes/Chlorobi group; Bacteroidetes; Bacteroidia; Bacteroidales; Rikenellaceae; Alistipes	OTU 0423: Alistipes sp.	Alistipes sp.	6	0.000423993	5	2.74725	0	0	0	0	0	0	0	0	0	0	0	0	0	0	0	0	0	0	0	0	0	0	0	0	0	0	0	0	1	0	0	0	0	0	0	0	0	0
vogue0721	61.6	305	b26571	b26571 KC895973 Brevibacillus brevis cifa_chp53	root; cellular organisms; Bacteria; Firmicutes; Bacilli; Bacillales; Paenibacillaceae; Brevibacillus	OTU 0721: Brevibacillus brevis	Brevibacillus brevis	6	0.000423993	2	1.0989	0	0	0	0	0	0	0	0	0	0	0	0	1	0	0	0	0	0	0	0	0	0	0	0	0	0	0	0	0	0	0	0	0	0	0	0	0	0
vogue0476	81.2	477	b9179	b9179 DQ681229 Atopostipes suicloacalis PPC79	root; cellular organisms; Bacteria; Firmicutes; Bacilli; Lactobacillales; Carnobacteriaceae; Atopostipes	OTU 0476: Atopostipes suicloacalis	Atopostipes suicloacalis	6	0.000423993	1	0.549451	0	0	0	0	0	0	0	0	0	0	0	0	0	0	0	0	0	0	0	0	0	0	0	0	0	0	0	0	0	0	0	0	0	0	0	0	0	0
vogue0101	63.4	556	v5164	v5164 3894 Streptococcus thermophilus ATCC 19258	root; cellular organisms; Bacteria; Firmicutes; Bacilli; Lactobacillales; Streptococcaceae; Streptococcus	OTU 0101: Streptococcus thermophilus	Streptococcus thermophilus	6	0.000423993	4	2.1978	0	0	0	0	0	0	0	0	0	0	0	0	0	0	0	0	0	0	2	0	0	0	0	0	0	0	0	0	0	0	0	0	0	0	0	0	0	0
vogue0556	90.4	478	b18514	b18514 AEVD01000004 Streptococcus infantis ATCC 700779	root; cellular organisms; Bacteria; Firmicutes; Bacilli; Lactobacillales; Streptococcaceae; Streptococcus	OTU 0556: Streptococcus infantis	Streptococcus infantis	6	0.000423993	6	3.2967	0	0	0	0	0	0	1	0	0	0	0	1	0	0	0	0	0	0	0	0	0	0	0	0	0	0	0	0	0	0	0	0	0	0	0	0	0	0
vogue1217	95	498	b2698	b2698 AF378197 Streptococcus sanguinis ATCC 10556	root; cellular organisms; Bacteria; Firmicutes; Bacilli; Lactobacillales; Streptococcaceae; Streptococcus	OTU 1217: Streptococcus sanguinis	Streptococcus sanguinis	6	0.000423993	5	2.74725	0	0	0	0	0	0	0	0	0	0	0	0	0	0	0	0	0	0	0	0	0	0	0	0	0	0	0	0	0	0	0	0	0	0	0	0	0	0
vogue0126	82.2	552	b16218	b16218 FJ588268 Clostridia sp. NC015 6130_E08_034_012, 012_cl0_sn25	root; cellular organisms; Bacteria; Firmicutes; Clostridia	OTU 0126: Clostridia sp. NC015	Clostridia sp. NC015	6	0.000423993	4	2.1978	0	0	0	0	0	0	0	0	0	0	0	0	0	0	0	0	0	0	0	0	0	0	0	0	0	0	0	0	0	0	0	0	0	0	0	0	0	0
vogue0142	75.6	319	b16232	b16232 FJ588282 Clostridia sp. NC029 6292_D03_056_027, 027_cl1_cn4	root; cellular organisms; Bacteria; Firmicutes; Clostridia	OTU 0142: Clostridia sp. NC029	Clostridia sp. NC029	6	0.000423993	3	1.64835	0	0	0	0	0	0	0	0	0	0	0	0	0	0	0	0	0	0	0	0	0	0	0	0	0	0	0	0	0	0	0	0	0	0	0	0	0	0
vogue1064	99.8	435	b19387	b19387 AFUI01000018 Finegoldia magna SY403409CC001050417	root; cellular organisms; Bacteria; Firmicutes; Clostridia; Clostridiales; Clostridiales incertae sedis; Clostridiales Family XI. Incertae Sedis; Finegoldia	OTU 1064: Finegoldia magna	Finegoldia magna	6	0.000423993	6	3.2967	0	0	0	0	0	0	0	0	0	0	0	0	0	0	0	0	0	0	0	0	0	0	0	0	0	0	0	0	0	0	0	0	0	0	0	0	0	0
vogue1357	99.8	413	b15899	b15899 ADDO01000069 Peptoniphilus lacrimalis 315-B	root; cellular organisms; Bacteria; Firmicutes; Clostridia; Clostridiales; Peptostreptococcaceae; Peptoniphilus	OTU 1357: Peptoniphilus lacrimalis	Peptoniphilus lacrimalis	6	0.000423993	4	2.1978	0	0	0	0	0	0	0	0	0	0	0	0	0	0	0	0	0	0	0	0	0	0	0	0	0	0	0	0	0	0	0	0	0	0	0	0	0	0
vogue0223	90.8	469	v12449	v12449 Mesorhizobium amorphae DSM 21831	root; cellular organisms; Bacteria; Proteobacteria; Alphaproteobacteria; Rhizobiales; Phyllobacteriaceae; Mesorhizobium	OTU 0223: Mesorhizobium amorphae	Mesorhizobium amorphae	6	0.000423993	3	1.64835	0	0	0	0	0	0	0	0	0	0	0	0	0	0	0	0	0	0	0	0	0	0	0	0	0	0	0	0	0	0	0	0	0	0	0	0	0	0
vogue0455	90.3	463	b9562	b9562 CP000699 Sphingomonas wittichii RW1	root; cellular organisms; Bacteria; Proteobacteria; Alphaproteobacteria; Sphingomonadales; Sphingomonadaceae; Sphingomonas	OTU 0455: Sphingomonas wittichii	Sphingomonas wittichii	6	0.000423993	5	2.74725	0	0	0	0	0	0	0	0	0	0	0	0	0	0	0	0	0	2	0	0	0	0	0	0	0	0	0	0	0	0	0	0	0	0	0	0	1	0
vogue0805	81.2	389	b9477	b9477 CP000655 Polynucleobacter necessarius subsp. asymbioticus QLW-P1DMWA-1	root; cellular organisms; Bacteria; Proteobacteria; Betaproteobacteria; Burkholderiales; Burkholderiaceae; Polynucleobacter	OTU 0805: Polynucleobacter necessarius	Polynucleobacter necessarius	6	0.000423993	2	1.0989	0	0	0	0	0	0	0	0	0	0	0	0	0	0	0	0	0	0	0	0	0	0	0	0	0	0	0	0	1	0	0	0	0	0	0	0	0	0
vogue1082	85.9	476	b9477	b9477 CP000655 Polynucleobacter necessarius subsp. asymbioticus QLW-P1DMWA-1	root; cellular organisms; Bacteria; Proteobacteria; Betaproteobacteria; Burkholderiales; Burkholderiaceae; Polynucleobacter	OTU 1082: Polynucleobacter necessarius	Polynucleobacter necessarius	6	0.000423993	1	0.549451	0	0	0	0	0	0	0	0	0	0	0	0	0	0	0	0	0	0	0	0	0	0	0	0	0	0	0	0	0	0	0	0	0	0	0	0	0	0
vogue0388	96.9	483	b24315	b24315 CALM01001203 Stenotrophomonas maltophilia RA8	root; cellular organisms; Bacteria; Proteobacteria; Gammaproteobacteria; Xanthomonadales; Xanthomonadaceae; Stenotrophomonas; Stenotrophomonas maltophilia group	OTU 0388: Stenotrophomonas maltophilia	Stenotrophomonas maltophilia	6	0.000423993	4	2.1978	0	0	0	0	0	0	0	0	0	0	0	0	0	0	0	0	0	0	0	0	0	0	0	0	0	0	0	0	0	0	0	0	0	0	0	0	0	0
vogue0024	79.9	552	b17420	b17420 NC_014218 Arcanobacterium haemolyticum DSM 20595	root; cellular organisms; Bacteria; Actinobacteria; Actinobacteria (class); Actinobacteridae; Actinomycetales; Actinomycineae; Actinomycetaceae; Arcanobacterium	OTU 0024: Arcanobacterium haemolyticum	Arcanobacterium haemolyticum	5	0.000353328	3	1.64835	0	0	0	0	0	0	0	0	0	0	0	0	0	0	0	0	0	0	0	0	0	0	0	0	0	0	0	0	0	0	0	0	0	0	0	0	0	0
vogue1158	86.1	216	b17532	b17532 NC_015673 Corynebacterium resistens DSM 45100	root; cellular organisms; Bacteria; Actinobacteria; Actinobacteria (class); Actinobacteridae; Actinomycetales; Corynebacterineae; Corynebacteriaceae; Corynebacterium	OTU 1158: Corynebacterium resistens	Corynebacterium resistens	5	0.000353328	1	0.549451	0	0	0	0	0	0	0	0	0	0	0	0	0	0	0	0	0	0	0	0	0	0	0	0	0	0	0	0	0	0	0	0	0	0	0	0	0	0
vogue1435	84.5	453	b3428	b3428 AY123718 Rothia mucilaginosa ATCC 25296	root; cellular organisms; Bacteria; Actinobacteria; Actinobacteria (class); Actinobacteridae; Actinomycetales; Micrococcineae; Micrococcaceae	OTU 1435: Rothia mucilaginosa	Rothia mucilaginosa	5	0.000353328	2	1.0989	0	0	0	0	0	0	0	0	0	0	0	0	0	0	0	0	0	0	0	0	0	0	0	0	0	0	0	0	0	0	0	0	0	0	0	0	1	0
vogue0861	90	333	b15920	b15920 CP001849 Gardnerella vaginalis 409-05 NULL	root; cellular organisms; Bacteria; Actinobacteria; Actinobacteria (class); Actinobacteridae; Bifidobacteriales; Bifidobacteriaceae; Gardnerella	OTU 0861: Gardnerella vaginalis subgroup A	Gardnerella vaginalis subgroup A	5	0.000353328	1	0.549451	0	0	0	0	0	0	0	0	0	0	0	0	0	0	0	0	0	0	0	0	0	0	0	0	0	0	0	0	0	0	0	0	0	0	0	0	0	0
vogue1238	100	552	b6768	b6768 AY691207 Atopobium minutum ATCC 33267	root; cellular organisms; Bacteria; Actinobacteria; Actinobacteria (class); Coriobacteridae; Coriobacteriales; Coriobacterineae; Coriobacteriaceae; Atopobium	OTU 1238: Atopobium minutum	Atopobium minutum	5	0.000353328	1	0.549451	0	0	0	0	0	0	0	0	0	0	0	0	0	0	0	0	0	0	0	0	0	0	0	0	0	0	0	0	0	0	0	0	0	0	0	0	0	0
vogue0065	85.7	487	b22218	b22218 ANIU01000370 Rhodococcus wratislaviensis IFP 2016	root; cellular organisms; Bacteria; Actinobacteria; Actinobacteria; Actinobacteridae; Actinomycetales; Corynebacterineae; Nocardiaceae; Rhodococcus	OTU 0065: Rhodococcus wratislaviensis	Rhodococcus wratislaviensis	5	0.000353328	4	2.1978	0	0	0	0	0	0	0	0	0	0	0	0	0	0	0	0	0	0	0	0	0	0	0	0	0	0	0	0	0	0	0	0	0	0	0	0	0	0
vogue0068	80.3	483	b26421	b26421 CANL01000005 Candidatus Microthrix parvicella RN1	root; cellular organisms; Bacteria; Actinobacteria; Actinobacteria; unclassified Actinobacteria; Candidatus Microthrix	OTU 0068: Candidatus Microthrix parvicella	Candidatus Microthrix parvicella	5	0.000353328	1	0.549451	0	0	0	0	0	0	0	0	0	0	0	0	0	0	0	0	0	0	0	0	0	0	0	0	0	0	0	0	0	0	0	0	0	0	0	0	0	0
vogue1187	100	396	b6772	b6772 AY691211 Bacteroides fragilis ATCC 25285	root; cellular organisms; Bacteria; Bacteroidetes/Chlorobi group; Bacteroidetes; Bacteroidia; Bacteroidales; Bacteroidaceae; Bacteroides	OTU 1187: Bacteroides fragilis	Bacteroides fragilis	5	0.000353328	2	1.0989	0	0	0	0	0	0	0	0	0	0	0	0	0	0	0	0	0	0	0	0	0	0	0	0	0	0	0	0	0	0	0	0	0	0	0	0	0	0
vogue0379	85.7	491	b10309	b10309 CP000140 Parabacteroides distasonis ATCC 8503	root; cellular organisms; Bacteria; Bacteroidetes/Chlorobi group; Bacteroidetes; Bacteroidia; Bacteroidales; Porphyromonadaceae; Parabacteroides	OTU 0379: Parabacteroides distasonis	Parabacteroides distasonis	5	0.000353328	3	1.64835	0	0	0	0	0	0	0	0	0	0	0	0	0	0	0	0	0	0	0	0	0	0	0	0	0	0	0	0	2	0	0	0	0	0	0	0	0	0
vogue0414	86.8	462	b17669	b17669 AB547567 Parabacteroides goldsteinii JCM 13446	root; cellular organisms; Bacteria; Bacteroidetes/Chlorobi group; Bacteroidetes; Bacteroidia; Bacteroidales; Porphyromonadaceae; Parabacteroides	OTU 0414: Parabacteroides goldsteinii	Parabacteroides goldsteinii	5	0.000353328	1	0.549451	0	0	0	0	0	0	0	0	0	0	0	0	0	0	0	0	0	0	0	0	0	0	0	0	0	0	0	0	0	0	0	0	0	0	0	0	0	0
vogue1595	97.7	558	b17635	b17635 AB547588 Porphyromonas somerae JCM 13867	root; cellular organisms; Bacteria; Bacteroidetes/Chlorobi group; Bacteroidetes; Bacteroidia; Bacteroidales; Porphyromonadaceae; Porphyromonas	OTU 1595: Porphyromonas somerae	Porphyromonas somerae	5	0.000353328	3	1.64835	0	0	0	0	0	0	0	0	0	0	0	0	0	0	0	0	0	0	0	0	0	0	0	0	0	0	0	0	0	0	0	0	0	0	0	0	0	0
vogue0154	77.5	382	b6849	b6849 AY691288 Prevotella tannerae ATCC 51259	root; cellular organisms; Bacteria; Bacteroidetes/Chlorobi group; Bacteroidetes; Bacteroidia; Bacteroidales; Prevotellaceae; Prevotella	OTU 0154: Prevotella tannerae	Prevotella tannerae	5	0.000353328	2	1.0989	0	0	0	0	0	0	0	0	0	0	0	0	0	0	0	0	0	0	0	0	0	0	0	0	0	0	0	0	3	0	0	0	0	0	0	0	0	0
vogue0469	82	563	b17591	b17591 AB547632 Prevotella stercorea JCM 13469	root; cellular organisms; Bacteria; Bacteroidetes/Chlorobi group; Bacteroidetes; Bacteroidia; Bacteroidales; Prevotellaceae; Prevotella	OTU 0469: Prevotella stercorea	Prevotella stercorea	5	0.000353328	3	1.64835	0	0	0	0	0	0	0	0	0	0	0	0	0	0	0	0	0	0	0	0	0	0	0	0	0	0	0	0	0	0	0	0	0	0	0	0	0	0
vogue1346	90.6	255	b14123	b14123 ACBX01000045 Prevotella copri DSM 18205	root; cellular organisms; Bacteria; Bacteroidetes/Chlorobi group; Bacteroidetes; Bacteroidia; Bacteroidales; Prevotellaceae; Prevotella	OTU 1346: Prevotella copri	Prevotella copri	5	0.000353328	1	0.549451	0	0	0	0	0	0	0	0	0	0	0	0	0	0	0	0	0	0	0	0	0	0	0	0	0	0	0	0	5	0	0	0	0	0	0	0	0	0
vogue1351	98.2	558	b6847	b6847 AY691286 Prevotella oris ATCC 33573	root; cellular organisms; Bacteria; Bacteroidetes/Chlorobi group; Bacteroidetes; Bacteroidia; Bacteroidales; Prevotellaceae; Prevotella	OTU 1351: Prevotella oris	Prevotella oris	5	0.000353328	2	1.0989	0	0	0	0	0	0	0	0	0	0	0	0	0	0	0	0	0	0	0	0	0	0	0	0	0	0	0	0	0	0	0	0	0	0	0	0	0	0
vogue1386	95	362	b17626	b17626 AB547597 Prevotella buccalis JCM 12246	root; cellular organisms; Bacteria; Bacteroidetes/Chlorobi group; Bacteroidetes; Bacteroidia; Bacteroidales; Prevotellaceae; Prevotella	OTU 1386: Prevotella buccalis	Prevotella buccalis	5	0.000353328	3	1.64835	0	0	0	0	0	0	0	0	0	0	0	0	0	0	0	0	0	0	0	0	0	0	0	0	0	0	0	0	1	0	0	0	0	0	0	0	0	0
vogue1181	97.5	241	b3364	b3364 AY123699 Aerococcus viridans ATCC 11563	root; cellular organisms; Bacteria; Firmicutes; Bacilli; Lactobacillales; Aerococcaceae; Aerococcus	OTU 1181: Aerococcus viridans	Aerococcus viridans	5	0.000353328	1	0.549451	0	0	0	0	0	0	0	0	0	0	0	0	0	0	0	0	0	0	0	0	0	0	0	0	0	0	0	0	0	0	0	0	0	0	0	0	0	0
vogue1144	99.2	395	b7845	b7845 AF429680 Lactobacillus fermentum ATCC 14931	root; cellular organisms; Bacteria; Firmicutes; Bacilli; Lactobacillales; Lactobacillaceae; Lactobacillus	OTU 1144: Lactobacillus fermentum	Lactobacillus fermentum	5	0.000353328	1	0.549451	0	0	0	0	0	0	0	0	0	0	0	0	0	0	0	0	0	0	0	0	0	0	0	0	0	0	0	0	0	0	0	0	0	0	0	0	0	0
vogue1169	99	303	b7402	b7402 AY835628 Lactobacillus salivarius subsp. salicinius ATCC 11742	root; cellular organisms; Bacteria; Firmicutes; Bacilli; Lactobacillales; Lactobacillaceae; Lactobacillus	OTU 1169: Lactobacillus salivarius	Lactobacillus salivarius	5	0.000353328	2	1.0989	0	0	0	0	0	4	0	0	0	0	0	0	0	0	0	0	0	0	0	0	0	0	0	0	0	0	0	0	0	0	0	0	0	0	0	0	0	0
vogue1406	95.9	267	b15282	b15282 NZ_ACLN01000008 Lactobacillus iners DSM 13335	root; cellular organisms; Bacteria; Firmicutes; Bacilli; Lactobacillales; Lactobacillaceae; Lactobacillus	OTU 1406: Lactobacillus iners	Lactobacillus iners	5	0.000353328	4	2.1978	0	0	0	0	0	0	0	0	0	0	0	0	0	0	0	0	0	0	0	0	0	0	0	0	0	0	0	0	0	0	0	0	0	0	0	0	0	0
vogue1492	86.8	237	b15282	b15282 NZ_ACLN01000008 Lactobacillus iners DSM 13335	root; cellular organisms; Bacteria; Firmicutes; Bacilli; Lactobacillales; Lactobacillaceae; Lactobacillus	OTU 1492: Lactobacillus iners	Lactobacillus iners	5	0.000353328	4	2.1978	0	0	0	0	0	0	2	0	0	0	0	0	0	0	0	0	0	0	0	0	0	0	0	0	0	0	0	0	0	0	1	0	0	0	0	0	0	0
vogue1642	99.2	249	b13648	b13648 ACGV01000115 Lactobacillus vaginalis ATCC 49540	root; cellular organisms; Bacteria; Firmicutes; Bacilli; Lactobacillales; Lactobacillaceae; Lactobacillus	OTU 1642: Lactobacillus vaginalis	Lactobacillus vaginalis	5	0.000353328	3	1.64835	0	0	0	0	0	0	0	0	0	0	0	0	0	0	0	0	0	0	0	0	0	0	0	0	0	0	0	0	0	0	0	0	0	0	0	0	0	0
vogue0402	80.4	244	b16242	b16242 FJ588292 Clostridia sp. NC039 (suspected BVAB2) 6295_C07_058_027, 027_cl5_cn1	root; cellular organisms; Bacteria; Firmicutes; Clostridia	OTU 0402: Clostridia sp. NC039 (suspected BVAB2)	Clostridia sp. NC039 (suspected BVAB2)	5	0.000353328	4	2.1978	0	0	2	0	0	0	0	0	0	0	0	0	0	0	0	0	0	0	0	0	0	0	0	0	0	0	0	0	0	0	0	0	0	0	0	0	0	0
vogue1047	95.8	471	b17796	b17796 NZ_AEEH01000018 Peptoniphilus duerdenii ATCC BAA-1640	root; cellular organisms; Bacteria; Firmicutes; Clostridia; Clostridiales; Clostridiales incertae sedis; Clostridiales Family XI. Incertae Sedis; Peptoniphilus	OTU 1047: Peptoniphilus duerdenii	Peptoniphilus duerdenii	5	0.000353328	4	2.1978	0	0	0	0	0	0	0	0	0	0	0	0	0	0	0	0	0	0	0	0	0	0	0	0	0	0	0	0	0	0	0	0	0	0	0	0	0	0
vogue0913	79.1	552	b6796	b6796 AY691235 Flavonifractor plautii ATCC 49531	root; cellular organisms; Bacteria; Firmicutes; Clostridia; Clostridiales; unclassified Clostridiales; Flavonifractor	OTU 0913: Flavonifractor plautii	Flavonifractor plautii	5	0.000353328	3	1.64835	0	0	0	0	0	0	0	0	0	0	0	0	0	0	0	0	0	0	0	0	0	0	0	0	0	0	0	0	0	0	0	0	0	0	0	0	0	0
vogue0187	61.1	435	b23352	b23352 NZ_CAQJ01000007 Nitrospina gracilis 3/211	root; cellular organisms; Bacteria; Nitrospinae; Nitrospinia; Nitrospinales; Nitrospinaceae; Nitrospina	OTU 0187: Nitrospina gracilis	Nitrospina gracilis	5	0.000353328	1	0.549451	0	0	0	0	0	0	0	0	0	0	0	0	0	0	0	0	0	0	0	0	0	0	0	0	0	0	0	0	0	0	0	0	0	0	0	0	0	0
vogue0602	75.2	476	b23954	b23954 ANOH01000280 Rhodopirellula sallentina SM41	root; cellular organisms; Bacteria; Planctomycetes; Planctomycetia; Planctomycetales; Planctomycetaceae; Rhodopirellula	OTU 0602: Rhodopirellula sallentina	Rhodopirellula sallentina	5	0.000353328	2	1.0989	0	0	0	0	0	0	0	0	0	0	0	0	0	0	0	0	0	0	0	0	0	0	0	0	0	0	0	0	0	0	0	0	0	0	0	0	0	0
vogue1266	86.2	564	b155	b155 S82593 Rhodobacter capsulatus ATCC 33303	root; cellular organisms; Bacteria; Proteobacteria; Alphaproteobacteria; Rhodobacterales; Rhodobacteraceae; Rhodobacter	OTU 1266: Rhodobacter capsulatus	Rhodobacter capsulatus	5	0.000353328	2	1.0989	0	0	0	0	0	0	0	0	0	0	0	0	0	0	0	0	0	0	0	0	0	0	0	0	0	2	0	0	0	0	0	0	0	0	0	0	0	0
vogue0431	87.7	476	b9562	b9562 CP000699 Sphingomonas wittichii RW1	root; cellular organisms; Bacteria; Proteobacteria; Alphaproteobacteria; Sphingomonadales; Sphingomonadaceae; Sphingomonas	OTU 0431: Sphingomonas wittichii	Sphingomonas wittichii	5	0.000353328	2	1.0989	0	0	0	0	0	0	0	0	0	0	0	0	0	0	0	0	0	0	0	0	0	0	0	0	0	0	0	0	0	0	0	0	0	0	0	0	0	0
vogue1126	85.3	360	b3411	b3411 AY123677 Oligella ureolytica ATCC 43534	root; cellular organisms; Bacteria; Proteobacteria; Betaproteobacteria; Burkholderiales; Alcaligenaceae	OTU 1126: Oligella ureolytica	Oligella ureolytica	5	0.000353328	1	0.549451	0	0	0	0	0	0	0	0	0	0	0	0	0	0	0	0	0	0	0	0	0	0	0	0	0	0	0	0	0	0	0	0	0	0	0	0	0	0
vogue1717	86.1	476	b9477	b9477 CP000655 Polynucleobacter necessarius subsp. asymbioticus QLW-P1DMWA-1	root; cellular organisms; Bacteria; Proteobacteria; Betaproteobacteria; Burkholderiales; Burkholderiaceae; Polynucleobacter	OTU 1717: Polynucleobacter necessarius	Polynucleobacter necessarius	5	0.000353328	1	0.549451	0	0	0	0	0	0	0	0	0	0	0	0	0	0	0	0	0	0	0	0	0	0	0	0	0	0	0	0	0	0	0	0	0	0	0	0	0	0
vogue1460	86.3	476	b26467	b26467 NZ_ALAB01000005 Alishewanella aestuarii B11 DSM 19476	root; cellular organisms; Bacteria; Proteobacteria; Gammaproteobacteria; Alteromonadales; Alteromonadaceae; Alishewanella	OTU 1460: Alishewanella aestuarii	Alishewanella aestuarii	5	0.000353328	3	1.64835	0	0	0	0	0	0	0	0	0	0	0	0	0	0	0	0	0	0	0	0	0	0	0	0	0	0	0	0	0	0	0	0	0	0	0	0	0	0
vogue1487	94.1	563	b9550	b9550 NC_009832 Serratia proteamaculans strain 568	root; cellular organisms; Bacteria; Proteobacteria; Gammaproteobacteria; Enterobacteriales; Enterobacteriaceae; Serratia	OTU 1487: Serratia proteamaculans	Serratia proteamaculans	5	0.000353328	3	1.64835	0	0	1	0	0	0	0	0	0	0	0	0	0	0	0	0	0	0	0	0	0	0	0	0	0	0	0	0	0	0	0	0	0	0	0	0	0	0
vogue1516	96.4	555	b18648	b18648 NZ_AEWU01000021 Haemophilus parainfluenzae ATCC 33392	root; cellular organisms; Bacteria; Proteobacteria; Gammaproteobacteria; Pasteurellales; Pasteurellaceae; Haemophilus	OTU 1516: Haemophilus parainfluenzae	Haemophilus parainfluenzae	5	0.000353328	3	1.64835	0	0	0	0	0	0	0	0	0	0	0	0	0	0	0	0	0	0	0	0	0	0	0	0	0	0	0	0	0	0	0	0	0	0	0	0	0	0
vogue0610	56.4	440	b7878	b7878 AM162558 Vibrio chagasii LMG 21353	root; cellular organisms; Bacteria; Proteobacteria; Gammaproteobacteria; Vibrionales; Vibrionaceae; Vibrio	OTU 0610: Vibrio chagasii	Vibrio chagasii	5	0.000353328	1	0.549451	0	0	0	0	0	0	0	0	0	0	0	0	0	0	0	0	0	0	0	0	0	0	0	0	0	0	0	0	0	0	0	0	0	0	0	0	0	0
vogue0619	78.1	549	b10389	b10389 NZ_AAYI02000004 Actinomyces odontolyticus ATCC 17982	root; cellular organisms; Bacteria; Actinobacteria; Actinobacteria (class); Actinobacteridae; Actinomycetales; Actinomycineae; Actinomycetaceae; Actinomyces	OTU 0619: Actinomyces odontolyticus	Actinomyces odontolyticus	4	0.000282662	2	1.0989	0	0	0	0	0	0	0	0	0	0	0	0	0	0	0	0	0	0	0	0	0	0	0	0	0	0	0	0	0	0	0	0	0	0	0	0	0	0
vogue0180	89.5	287	b17491	b17491 ACLJ02000001 Corynebacterium genitalium ATCC 33030	root; cellular organisms; Bacteria; Actinobacteria; Actinobacteria (class); Actinobacteridae; Actinomycetales; Corynebacterineae; Corynebacteriaceae; Corynebacterium	OTU 0180: Corynebacterium genitalium	Corynebacterium genitalium	4	0.000282662	2	1.0989	0	0	0	0	0	0	0	0	0	0	0	0	0	0	0	0	0	0	0	0	0	0	0	0	0	0	0	0	0	0	0	0	0	0	0	0	0	0
vogue1157	96.3	567	b15256	b15256 ACYW01000032 Corynebacterium jeikeium ATCC 43734	root; cellular organisms; Bacteria; Actinobacteria; Actinobacteria (class); Actinobacteridae; Actinomycetales; Corynebacterineae; Corynebacteriaceae; Corynebacterium	OTU 1157: Corynebacterium jeikeium	Corynebacterium jeikeium	4	0.000282662	2	1.0989	0	0	0	0	0	0	0	0	0	0	0	0	0	0	0	0	0	0	0	0	0	0	0	0	0	0	0	0	0	0	0	0	0	0	0	0	0	0
vogue1432	90	478	b13667	b13667 ABYP01000096 Corynebacterium glucuronolyticum ATCC 51867	root; cellular organisms; Bacteria; Actinobacteria; Actinobacteria (class); Actinobacteridae; Actinomycetales; Corynebacterineae; Corynebacteriaceae; Corynebacterium	OTU 1432: Corynebacterium glucuronolyticum	Corynebacterium glucuronolyticum	4	0.000282662	2	1.0989	0	0	0	0	0	0	0	0	0	0	0	0	0	0	0	0	0	0	0	0	0	0	0	0	0	0	0	0	0	0	0	0	0	0	0	0	0	0
vogue1637	96.2	560	b16843	b16843 NZ_ADNU01000049 Brevibacterium mcbrellneri ATCC 49030	root; cellular organisms; Bacteria; Actinobacteria; Actinobacteria (class); Actinobacteridae; Actinomycetales; Micrococcineae; Brevibacteriaceae; Brevibacterium	OTU 1637: Brevibacterium mcbrellneri	Brevibacterium mcbrellneri	4	0.000282662	1	0.549451	0	0	0	0	0	0	0	0	0	0	0	0	0	0	0	0	0	0	0	0	0	0	0	0	0	0	0	0	0	0	0	0	0	0	0	0	0	0
vogue0072	79.2	448	b18545	b18545 NC_015125 Microbacterium testaceum StLB037	root; cellular organisms; Bacteria; Actinobacteria; Actinobacteria (class); Actinobacteridae; Actinomycetales; Micrococcineae; Microbacteriaceae; Microbacterium	OTU 0072: Microbacterium testaceum	Microbacterium testaceum	4	0.000282662	1	0.549451	0	0	0	0	0	0	0	0	0	0	0	0	0	0	0	0	0	0	0	0	0	0	0	0	0	0	0	0	0	0	0	0	0	0	0	0	0	0
vogue0573	75	372	b16325	b16325 FJ588375 Actinobacteria sp. NC122 7233_G01_126_059, 059_cl0_sn30	root; cellular organisms; Bacteria; Actinobacteria; Actinobacteria (class); Coriobacteridae; Coriobacteriales; Coriobacteriaceae; Atopobium	OTU 0573: Actinobacteria sp. NC122	Actinobacteria sp. NC122	4	0.000282662	2	1.0989	0	0	0	0	0	0	0	0	0	0	0	0	0	0	0	0	0	0	0	0	0	0	0	0	0	0	0	0	0	0	0	0	0	0	0	0	0	0
vogue1057	85.5	549	b16322	b16322 FJ588372 Atopobium vaginae NC119 7233_D09_126_059, 059_cl0_sn50	root; cellular organisms; Bacteria; Actinobacteria; Actinobacteria (class); Coriobacteridae; Coriobacteriales; Coriobacterineae; Coriobacteriaceae; Atopobium	OTU 1057: Atopobium vaginae	Atopobium vaginae	4	0.000282662	1	0.549451	0	0	0	0	0	0	0	0	0	0	0	0	0	0	0	0	0	0	0	0	0	0	0	0	0	0	0	0	0	0	0	0	0	0	0	0	0	0
vogue1665	85.6	224	b16322	b16322 FJ588372 Atopobium vaginae NC119 7233_D09_126_059, 059_cl0_sn50	root; cellular organisms; Bacteria; Actinobacteria; Actinobacteria (class); Coriobacteridae; Coriobacteriales; Coriobacterineae; Coriobacteriaceae; Atopobium	OTU 1665: Atopobium vaginae	Atopobium vaginae	4	0.000282662	2	1.0989	0	0	0	0	0	0	0	0	0	0	0	0	0	0	0	0	0	0	0	0	0	0	0	0	0	0	0	0	0	2	0	0	0	0	0	0	0	0
vogue0075	83.4	558	b23918	b23918 AP012057 Ilumatobacter coccineum YM16-304	root; cellular organisms; Bacteria; Actinobacteria; Actinobacteria; Acidimicrobidae; Acidimicrobiales; Acidimicrobineae; Acidimicrobiaceae; Ilumatobacter	OTU 0075: Ilumatobacter coccineum	Ilumatobacter coccineum	4	0.000282662	3	1.64835	0	0	0	0	0	0	0	0	0	0	0	0	0	0	0	0	0	0	0	0	0	0	0	0	0	0	0	0	0	0	0	0	0	0	0	0	0	0
vogue0002	71.4	552	b26359	b26359 NZ_BAGZ01000008 Austwickia chelonae NBRC 105200	root; cellular organisms; Bacteria; Actinobacteria; Actinobacteria; Actinobacteridae; Actinomycetales; Micrococcineae; Dermatophilaceae; Austwickia	OTU 0002: Austwickia chelonae	Austwickia chelonae	4	0.000282662	1	0.549451	0	0	0	0	0	0	0	0	0	0	0	0	0	0	0	0	0	0	0	0	0	0	0	0	0	0	0	0	0	0	0	0	0	0	0	0	0	0
vogue0797	71.1	552	b26359	b26359 NZ_BAGZ01000008 Austwickia chelonae NBRC 105200	root; cellular organisms; Bacteria; Actinobacteria; Actinobacteria; Actinobacteridae; Actinomycetales; Micrococcineae; Dermatophilaceae; Austwickia	OTU 0797: Austwickia chelonae	Austwickia chelonae	4	0.000282662	2	1.0989	0	0	0	0	0	0	0	0	0	0	0	0	0	0	0	0	0	0	0	0	0	0	0	0	0	0	0	0	0	0	0	0	0	0	0	0	0	0
vogue1025	65.8	465	b16362	b16362 FJ588412 Bacteroidetes sp. NC159 7276_C10_122_059, 059_cl4_cn1_4	root; cellular organisms; Bacteria; Bacteroidetes/Chlorobi group; Bacteroidetes	OTU 1025: Bacteroidetes sp. NC159	Bacteroidetes sp. NC159	4	0.000282662	2	1.0989	0	0	0	0	0	0	0	0	0	0	0	0	0	0	0	0	0	0	0	0	0	0	0	0	0	0	0	0	2	0	0	0	0	0	0	0	0	0
vogue0586	77.3	383	b17655	b17655 AB547552 Bacteroides coagulans JCM 12528	root; cellular organisms; Bacteria; Bacteroidetes/Chlorobi group; Bacteroidetes; Bacteroidia; Bacteroidales; Bacteroidaceae; Bacteroides	OTU 0586: Bacteroides coagulans	Bacteroides coagulans	4	0.000282662	2	1.0989	0	0	0	0	0	0	0	0	0	0	0	0	0	0	0	0	0	0	0	0	0	0	0	0	0	0	0	0	0	0	0	0	0	0	0	0	0	0
vogue1323	99	478	b17653	b17653 AB547570 Parabacteroides merdae JCM 9497	root; cellular organisms; Bacteria; Bacteroidetes/Chlorobi group; Bacteroidetes; Bacteroidia; Bacteroidales; Porphyromonadaceae; Parabacteroides	OTU 1323: Parabacteroides merdae	Parabacteroides merdae	4	0.000282662	1	0.549451	0	0	0	0	0	0	0	0	0	0	0	0	0	0	0	0	0	0	0	0	0	0	0	0	0	0	0	0	0	0	0	0	0	0	0	0	0	0
vogue0905	72.9	487	b17635	b17635 AB547588 Porphyromonas somerae JCM 13867	root; cellular organisms; Bacteria; Bacteroidetes/Chlorobi group; Bacteroidetes; Bacteroidia; Bacteroidales; Porphyromonadaceae; Porphyromonas	OTU 0905: Porphyromonas somerae	Porphyromonas somerae	4	0.000282662	1	0.549451	0	0	0	0	0	0	0	0	0	0	0	0	0	0	0	0	0	0	0	0	0	0	0	0	0	0	0	0	0	0	0	0	0	0	0	0	0	0
vogue0464	85.9	488	b17591	b17591 AB547632 Prevotella stercorea JCM 13469	root; cellular organisms; Bacteria; Bacteroidetes/Chlorobi group; Bacteroidetes; Bacteroidia; Bacteroidales; Prevotellaceae; Prevotella	OTU 0464: Prevotella stercorea	Prevotella stercorea	4	0.000282662	3	1.64835	0	0	0	0	0	0	0	0	0	0	0	0	0	0	0	0	0	0	0	0	0	0	0	0	0	0	0	0	0	0	0	0	0	0	0	0	0	0
vogue0679	83.3	462	b14123	b14123 ACBX01000045 Prevotella copri DSM 18205	root; cellular organisms; Bacteria; Bacteroidetes/Chlorobi group; Bacteroidetes; Bacteroidia; Bacteroidales; Prevotellaceae; Prevotella	OTU 0679: Prevotella copri	Prevotella copri	4	0.000282662	3	1.64835	0	0	0	0	0	0	0	0	0	0	0	0	0	0	0	0	0	0	0	0	0	0	0	0	0	0	0	0	0	0	0	0	0	0	0	0	0	0
vogue1344	92.3	462	b14123	b14123 ACBX01000045 Prevotella copri DSM 18205	root; cellular organisms; Bacteria; Bacteroidetes/Chlorobi group; Bacteroidetes; Bacteroidia; Bacteroidales; Prevotellaceae; Prevotella	OTU 1344: Prevotella copri	Prevotella copri	4	0.000282662	3	1.64835	0	0	0	0	0	0	0	0	0	0	0	0	0	0	0	0	0	0	0	0	0	0	0	0	0	0	0	0	1	0	0	0	0	0	0	0	0	0
vogue0694	82	547	b26541	b26541 ASAN01000040 Elizabethkingia meningoseptica ATCC 13253	root; cellular organisms; Bacteria; Bacteroidetes/Chlorobi group; Bacteroidetes; Flavobacteriia; Flavobacteriales; Flavobacteriaceae; Elizabethkingia	OTU 0694: Elizabethkingia meningoseptica	Elizabethkingia meningoseptica	4	0.000282662	1	0.549451	0	0	0	0	0	0	0	0	0	0	0	0	0	0	0	0	0	0	0	0	0	0	0	0	0	0	0	0	0	0	0	0	0	0	0	0	0	0
vogue0771	70.6	381	b9556	b9556 NC_011831 Chloroflexus aggregans DSM 9485	root; cellular organisms; Bacteria; Chloroflexi; Chloroflexi (class); Chloroflexales; Chloroflexaceae; Chloroflexus	OTU 0771: Chloroflexus aggregans	Chloroflexus aggregans	4	0.000282662	1	0.549451	0	0	0	0	0	0	0	0	0	0	0	0	0	0	0	0	0	0	0	0	0	0	0	0	0	0	0	0	0	0	0	0	0	0	0	0	0	0
vogue0104	100	474	b10197	b10197 EF173658 Staphylococcus epidermidis ATCC 14990	root; cellular organisms; Bacteria; Firmicutes; Bacilli; Bacillales; Staphylococcaceae; Staphylococcus	OTU 0104: Staphylococcus epidermidis	Staphylococcus epidermidis	4	0.000282662	2	1.0989	0	0	0	0	0	0	0	0	0	0	0	0	0	0	0	0	0	0	0	0	0	0	0	0	0	0	0	0	0	0	0	0	0	0	0	0	0	0
vogue1503	99.6	552	b3430	b3430 AY123647 Staphylococcus hominis novobiosepticus ATCC 700236	root; cellular organisms; Bacteria; Firmicutes; Bacilli; Bacillales; Staphylococcaceae; Staphylococcus	OTU 1503: Staphylococcus hominis	Staphylococcus hominis	4	0.000282662	3	1.64835	0	0	0	0	0	0	0	0	0	0	0	0	0	0	0	0	0	0	0	0	0	0	0	0	0	0	0	0	0	0	0	0	0	0	0	0	0	0
vogue1619	99.5	552	b7831	b7831 AF429662 Weissella viridescens ATCC 12706 (CCC B1183 )	root; cellular organisms; Bacteria; Firmicutes; Bacilli; Lactobacillales; Leuconostocaceae; Weissella	OTU 1619: Weissella viridescens	Weissella viridescens	4	0.000282662	2	1.0989	0	0	0	0	0	0	0	0	0	0	0	0	0	0	0	0	0	0	0	0	0	3	0	0	0	0	0	0	0	0	0	0	0	0	0	0	0	0
vogue1066	99.2	492	v5146	v5146 3865 Streptococcus intestinalis ATCC 43492	root; cellular organisms; Bacteria; Firmicutes; Bacilli; Lactobacillales; Streptococcaceae; Streptococcus	OTU 1066: Streptococcus intestinalis	Streptococcus intestinalis	4	0.000282662	3	1.64835	0	0	0	0	0	0	0	0	0	0	0	1	0	0	0	0	0	0	0	0	0	0	0	0	0	0	0	0	0	0	0	0	0	0	0	0	0	0
vogue0963	72.7	343	b9964	b9964 AAWL01000019 Thermosinus carboxydivorans Nor1	root; cellular organisms; Bacteria; Firmicutes; Clostridia; Clostridiales; Acidaminococcaceae; Thermosinus	OTU 0963: Thermosinus carboxydivorans	Thermosinus carboxydivorans	4	0.000282662	4	2.1978	0	0	0	0	0	0	0	0	0	0	0	0	0	0	0	0	0	0	0	0	0	0	0	0	0	0	0	0	1	0	0	0	0	0	0	0	0	0
vogue0990	77	443	b10849	b10849 NZ_ABGD02000012 Anaerotruncus colihominis DSM17241	root; cellular organisms; Bacteria; Firmicutes; Clostridia; Clostridiales; Clostridiaceae; Anaerotruncus	OTU 0990: Anaerotruncus colihominis	Anaerotruncus colihominis	4	0.000282662	1	0.549451	0	0	0	0	0	0	0	0	0	0	0	0	0	0	0	0	0	0	0	0	0	0	0	0	0	0	0	0	0	0	0	0	0	0	0	0	0	0
vogue0649	76.4	371	b26416	b26416 AQOB01000002 Butyricicoccus pullicaecorum 1.2	root; cellular organisms; Bacteria; Firmicutes; Clostridia; Clostridiales; Clostridiaceae; Butyricicoccus	OTU 0649: Butyricicoccus pullicaecorum	Butyricicoccus pullicaecorum	4	0.000282662	2	1.0989	0	0	0	0	0	0	0	0	0	0	0	0	0	0	0	0	0	0	0	0	0	0	0	0	0	0	0	0	0	0	0	0	0	0	0	0	0	0
vogue1528	95.5	552	b13748	b13748 CP001708 Anaerococcus prevotii DSM 20548	root; cellular organisms; Bacteria; Firmicutes; Clostridia; Clostridiales; Clostridiales incertae sedis; Clostridiales Family XI. Incertae Sedis; Anaerococcus	OTU 1528: Anaerococcus prevotii	Anaerococcus prevotii	4	0.000282662	3	1.64835	0	0	0	0	0	0	0	0	0	0	0	0	0	0	0	0	0	0	0	0	0	0	0	0	0	0	0	0	0	0	0	0	0	0	0	0	0	0
vogue0808	60.6	538	b19211	b19211 NC_015565 Desulfotomaculum carboxydivorans CO-1-SRB	root; cellular organisms; Bacteria; Firmicutes; Clostridia; Clostridiales; Peptococcaceae; Desulfotomaculum	OTU 0808: Desulfotomaculum carboxydivorans	Desulfotomaculum carboxydivorans	4	0.000282662	1	0.549451	0	0	0	0	0	0	0	0	0	0	0	0	0	0	0	0	0	0	0	0	0	0	0	0	0	0	0	0	0	0	0	0	0	0	0	0	0	0
vogue1631	81.5	456	b6859	b6859 AY691298 Blautia hansenii ATCC 27752	root; cellular organisms; Bacteria; Firmicutes; Clostridia; Clostridiales; unclassified Clostridiales; Blautia	OTU 1631: Blautia hansenii	Blautia hansenii	4	0.000282662	2	1.0989	0	0	0	0	0	0	0	0	0	0	0	0	0	0	0	0	0	0	0	0	0	0	0	0	0	0	0	0	0	0	0	0	0	0	0	0	0	0
vogue0397	72.8	552	b6796	b6796 AY691235 Flavonifractor plautii ATCC 49531	root; cellular organisms; Bacteria; Firmicutes; Clostridia; Clostridiales; unclassified Clostridiales; Flavonifractor	OTU 0397: Flavonifractor plautii	Flavonifractor plautii	4	0.000282662	1	0.549451	0	0	0	0	0	0	0	0	0	0	0	0	0	0	0	0	0	0	0	0	0	0	0	0	0	0	0	0	0	0	0	0	0	0	0	0	0	0
vogue1200	97.3	339	b18814	b18814 AFBB01000007 Dialister micraerophilus DSM 19965	root; cellular organisms; Bacteria; Firmicutes; Negativicutes; Selenomonadales; Veillonellaceae; Dialister	OTU 1200: Dialister micraerophilus	Dialister micraerophilus	4	0.000282662	3	1.64835	0	0	0	0	0	0	0	0	0	0	0	0	0	0	0	0	0	0	0	0	0	0	0	0	0	0	0	0	0	0	0	0	0	0	0	0	0	0
vogue0906	59.3	442	b17489	b17489 FP929003 Candidatus Nitrospira defluvii	root; cellular organisms; Bacteria; Nitrospirae; Nitrospira (class); Nitrospirales; Nitrospiraceae; Nitrospira	OTU 0906: Candidatus Nitrospira defluvii	Candidatus Nitrospira defluvii	4	0.000282662	1	0.549451	0	0	0	0	0	0	0	0	0	0	0	0	0	0	0	0	0	0	0	0	0	0	0	0	0	0	0	0	0	0	0	0	0	0	0	0	0	0
vogue1293	92.5	557	b20009	b20009 NC_016078 Pelagibacterium halotolerans B2	root; cellular organisms; Bacteria; Proteobacteria; Alphaproteobacteria; Rhizobiales; Hyphomicrobiaceae; Pelagibacterium	OTU 1293: Pelagibacterium halotolerans	Pelagibacterium halotolerans	4	0.000282662	3	1.64835	0	0	0	0	0	0	0	0	0	0	0	0	0	0	0	0	0	0	0	0	0	0	0	0	0	1	0	0	0	0	0	0	0	0	0	0	1	0
vogue0458	74.4	455	b15738	b15738 FN391697 Gluconacetobacter kombuchae LMG 23726	root; cellular organisms; Bacteria; Proteobacteria; Alphaproteobacteria; Rhodospirillales; Acetobacteraceae; Gluconacetobacter	OTU 0458: Gluconacetobacter kombuchae	Gluconacetobacter kombuchae	4	0.000282662	2	1.0989	0	0	0	0	0	0	0	0	0	0	0	0	0	0	0	0	0	0	0	0	0	0	0	0	0	0	0	0	0	0	0	0	0	0	0	0	0	0
vogue0289	82.9	259	b12423	b12423 EU790571 Porphyrobacter sanguineus ATCC 25659	root; cellular organisms; Bacteria; Proteobacteria; Alphaproteobacteria; Sphingomonadales; Erythrobacteraceae	OTU 0289: Porphyrobacter sanguineus	Porphyrobacter sanguineus	4	0.000282662	2	1.0989	0	0	0	0	0	0	0	0	0	0	0	0	0	0	0	0	0	0	0	0	0	0	0	0	0	0	0	0	0	0	0	0	0	0	0	0	0	0
vogue0543	84.9	232	b26343	b26343 NZ_AMXE01000003 Thauera linaloolentis 47Lol DSM 12138	root; cellular organisms; Bacteria; Proteobacteria; Betaproteobacteria; Rhodocyclales; Rhodocyclaceae; Thauera	OTU 0543: Thauera linaloolentis	Thauera linaloolentis	4	0.000282662	1	0.549451	0	0	0	0	0	0	4	0	0	0	0	0	0	0	0	0	0	0	0	0	0	0	0	0	0	0	0	0	0	0	0	0	0	0	0	0	0	0
vogue1510	85.9	455	b7526	b7526 AAHF01000001 Aspergillus fumigatus Af293	root; cellular organisms; Eukaryota; Fungi/Metazoa group; Fungi; Dikarya; Ascomycota; Pezizomycotina; Eurotiomycetes; Eurotiomycetidae; Eurotiales; Trichocomaceae; mitosporic Trichocomaceae; Aspergillus	OTU 1510: Aspergillus fumigatus	Aspergillus fumigatus	4	0.000282662	3	1.64835	1	0	0	0	0	0	0	0	0	0	0	0	0	0	0	0	0	0	0	0	0	0	0	0	0	0	0	0	0	0	0	0	0	0	0	0	0	0
vogue0569	83.8	482	b3428	b3428 AY123718 Rothia mucilaginosa ATCC 25296	root; cellular organisms; Bacteria; Actinobacteria; Actinobacteria (class); Actinobacteridae; Actinomycetales; Micrococcineae; Micrococcaceae	OTU 0569: Rothia mucilaginosa	Rothia mucilaginosa	3	0.000211997	2	1.0989	0	0	0	0	0	0	0	0	0	0	0	0	0	0	0	0	0	0	0	0	0	0	0	0	0	0	0	0	0	0	0	0	0	0	0	0	0	0
vogue1436	97.6	552	b18122	b18122 NC_014643 Rothia dentocariosa ATCC 17931	root; cellular organisms; Bacteria; Actinobacteria; Actinobacteria (class); Actinobacteridae; Actinomycetales; Micrococcineae; Micrococcaceae; Rothia	OTU 1436: Rothia dentocariosa	Rothia dentocariosa	3	0.000211997	1	0.549451	0	0	0	0	0	0	0	0	0	0	0	0	0	0	0	0	0	0	0	0	0	0	0	0	0	0	0	0	0	0	0	0	0	0	0	0	0	0
vogue0209	85	559	b13610	b13610 NC_013204 Eggerthella lenta DSM 2243	root; cellular organisms; Bacteria; Actinobacteria; Actinobacteria (class); Coriobacteridae; Coriobacteriales; Coriobacterineae; Coriobacteriaceae; Eggerthella	OTU 0209: Eggerthella lenta	Eggerthella lenta	3	0.000211997	1	0.549451	0	0	0	0	0	0	0	0	0	0	0	0	0	0	0	0	0	0	0	0	0	0	0	0	0	0	0	0	0	0	0	0	0	0	0	0	0	0
vogue0001	75.8	444	b20499	b20499 NC_016943 Blastococcus saxobsidens DD2	root; cellular organisms; Bacteria; Actinobacteria; Actinobacteria; Actinobacteridae; Actinomycetales; Frankineae; Geodermatophilaceae; Blastococcus	OTU 0001: Blastococcus saxobsidens	Blastococcus saxobsidens	3	0.000211997	2	1.0989	0	0	0	0	0	0	0	0	0	0	0	0	0	0	0	0	0	0	0	0	0	0	0	0	0	0	0	0	0	0	0	0	0	0	0	0	0	0
vogue0737	62	454	b20515	b20515 NZ_AGBX01000003 Brachybacterium squillarum M-6-3	root; cellular organisms; Bacteria; Actinobacteria; Actinobacteria; Actinobacteridae; Actinomycetales; Micrococcineae; Dermabacteraceae; Brachybacterium	OTU 0737: Brachybacterium squillarum	Brachybacterium squillarum	3	0.000211997	2	1.0989	0	0	0	0	0	0	0	0	0	0	0	0	0	0	0	0	0	0	0	0	0	0	0	0	0	0	0	0	0	0	0	0	0	0	0	0	0	0
vogue0992	69	559	b8412	b8412 AANC01000010 Leeuwenhoekiella blandensis MED217	root; cellular organisms; Bacteria; Bacteroidetes; Flavobacteria; Flavobacteriales; Flavobacteriaceae; Leeuwenhoekiella	OTU 0992: Leeuwenhoekiella blandensis	Leeuwenhoekiella blandensis	3	0.000211997	1	0.549451	0	0	0	0	0	0	0	0	0	0	0	0	0	0	0	0	0	0	0	0	0	0	0	0	0	0	0	0	0	0	0	0	0	0	0	0	0	0
vogue0754	75.5	556	b16351	b16351 FJ588401 Bacteroidetes sp. NC148 7264_E06_118_059, 059_cl0_sn8	root; cellular organisms; Bacteria; Bacteroidetes/Chlorobi group; Bacteroidetes	OTU 0754: Bacteroidetes sp. NC148	Bacteroidetes sp. NC148	3	0.000211997	1	0.549451	0	0	0	0	0	0	0	0	0	0	0	0	0	0	0	0	0	0	0	0	0	0	0	0	0	0	0	0	0	0	0	0	0	0	0	0	0	0
vogue1299	99.1	357	b6772	b6772 AY691211 Bacteroides fragilis ATCC 25285	root; cellular organisms; Bacteria; Bacteroidetes/Chlorobi group; Bacteroidetes; Bacteroidia; Bacteroidales; Bacteroidaceae; Bacteroides	OTU 1299: Bacteroides fragilis	Bacteroides fragilis	3	0.000211997	2	1.0989	0	0	2	0	0	0	0	0	0	0	0	0	0	0	0	0	0	0	0	0	0	0	0	0	0	0	0	0	0	0	0	0	0	0	0	0	0	0
vogue0153	72.2	359	b17810	b17810 NZ_AEEI01000026 Prevotella marshii DSM 16973	root; cellular organisms; Bacteria; Bacteroidetes/Chlorobi group; Bacteroidetes; Bacteroidia; Bacteroidales; Prevotellaceae; Prevotella	OTU 0153: Prevotella marshii	Prevotella marshii	3	0.000211997	3	1.64835	0	0	0	0	0	0	0	0	0	0	0	0	0	0	0	0	0	0	0	0	0	0	0	0	0	0	0	0	1	0	0	0	0	0	0	0	0	0
vogue0254	83.1	545	b17591	b17591 AB547632 Prevotella stercorea JCM 13469	root; cellular organisms; Bacteria; Bacteroidetes/Chlorobi group; Bacteroidetes; Bacteroidia; Bacteroidales; Prevotellaceae; Prevotella	OTU 0254: Prevotella stercorea	Prevotella stercorea	3	0.000211997	2	1.0989	0	0	0	0	0	0	0	0	0	0	0	0	0	0	0	0	0	0	0	0	0	0	0	0	0	0	0	0	0	0	0	0	0	0	0	0	0	0
vogue1723	89.6	247	b17590	b17590 AB547633 Prevotella timonensis JCM 15640	root; cellular organisms; Bacteria; Bacteroidetes/Chlorobi group; Bacteroidetes; Bacteroidia; Bacteroidales; Prevotellaceae; Prevotella	OTU 1723: Prevotella timonensis	Prevotella timonensis	3	0.000211997	3	1.64835	0	0	1	0	0	0	0	0	0	0	0	0	0	0	0	0	0	0	0	0	0	0	0	0	0	0	0	0	0	0	0	0	0	0	0	0	0	0
vogue0022	77.2	553	b26480	b26480 NZ_CAIT01000005 Fibrisoma limi BUZ 3	root; cellular organisms; Bacteria; Bacteroidetes/Chlorobi group; Bacteroidetes; Cytophagia; Cytophagales; Cytophagaceae; Fibrisoma	OTU 0022: Fibrisoma limi	Fibrisoma limi	3	0.000211997	1	0.549451	0	0	0	0	0	0	0	0	0	0	0	0	0	0	0	0	0	0	0	0	0	0	0	0	0	0	0	0	0	0	0	0	0	0	0	0	0	0
vogue0838	82.8	503	b1054	b1054 AF440235 Chryseobacterium gleum ATCC 35910	root; cellular organisms; Bacteria; Bacteroidetes/Chlorobi group; Bacteroidetes; Flavobacteria; Flavobacteriales; Flavobacteriaceae	OTU 0838: Chryseobacterium gleum	Chryseobacterium gleum	3	0.000211997	1	0.549451	0	0	0	0	0	0	0	0	0	0	0	0	0	0	0	0	0	0	0	0	0	0	0	0	0	0	0	0	0	0	0	0	0	0	0	0	0	0
vogue0411	63.7	511	b25908	b25908 APLF01000014 Psychroflexus gondwanensis ACAM 44 ATCC 51278	root; cellular organisms; Bacteria; Bacteroidetes/Chlorobi group; Bacteroidetes; Flavobacteriia; Flavobacteriales; Flavobacteriaceae; Psychroflexus	OTU 0411: Psychroflexus gondwanensis	Psychroflexus gondwanensis	3	0.000211997	1	0.549451	0	0	0	0	0	0	0	0	0	0	0	0	0	0	0	0	0	0	0	0	0	0	0	0	0	0	0	0	0	0	0	0	0	0	0	0	0	0
vogue0807	58.2	463	b20595	b20595 CP003418 Ignavibacterium album JCM 16511	root; cellular organisms; Bacteria; Bacteroidetes/Chlorobi group; Ignavibacteria; Ignavibacteria; Ignavibacteriales; Ignavibacteriaceae; Ignavibacterium	OTU 0807: Ignavibacterium album	Ignavibacterium album	3	0.000211997	1	0.549451	0	0	0	0	0	0	0	0	0	0	0	0	0	0	0	0	0	0	0	0	0	0	0	0	0	0	0	0	0	0	0	0	0	0	0	0	0	0
vogue0787	72.8	362	b18803	b18803 CP002630 Marinithermus hydrothermalis T1 DSM 14884	root; cellular organisms; Bacteria; Deinococcus-Thermus; Deinococci; Thermales; Thermaceae; Marinithermus	OTU 0787: Marinithermus hydrothermalis	Marinithermus hydrothermalis	3	0.000211997	2	1.0989	0	0	0	0	0	0	0	0	0	0	0	0	0	0	0	0	0	0	0	0	0	0	0	0	0	1	0	0	0	0	0	0	0	0	0	0	0	0
vogue0105	99.8	492	b10197	b10197 EF173658 Staphylococcus epidermidis ATCC 14990	root; cellular organisms; Bacteria; Firmicutes; Bacilli; Bacillales; Staphylococcaceae; Staphylococcus	OTU 0105: Staphylococcus epidermidis	Staphylococcus epidermidis	3	0.000211997	3	1.64835	0	0	0	0	0	1	0	0	0	0	0	0	0	0	0	0	0	0	0	0	0	0	0	0	0	0	0	0	0	0	0	0	0	0	0	0	0	0
vogue1137	99.1	569	b231	b231 AF053570 Staphylococcus lugdunensis ATCC 43809	root; cellular organisms; Bacteria; Firmicutes; Bacilli; Bacillales; Staphylococcaceae; Staphylococcus	OTU 1137: Staphylococcus lugdunensis	Staphylococcus lugdunensis	3	0.000211997	2	1.0989	0	0	0	0	0	0	0	0	0	0	0	0	0	0	0	0	0	0	0	0	0	0	0	0	0	0	0	0	0	0	0	0	0	0	0	0	0	0
vogue1568	97	506	b21061	b21061 AGZE01000029 Facklamia ignava CCUG 37419	root; cellular organisms; Bacteria; Firmicutes; Bacilli; Lactobacillales; Aerococcaceae; Facklamia	OTU 1568: Facklamia ignava	Facklamia ignava	3	0.000211997	1	0.549451	0	0	0	0	0	0	0	0	0	0	0	0	0	0	0	0	0	0	0	0	0	0	0	0	0	0	0	0	0	0	0	0	0	0	0	0	0	0
vogue1107	81.8	498	b9179	b9179 DQ681229 Atopostipes suicloacalis PPC79	root; cellular organisms; Bacteria; Firmicutes; Bacilli; Lactobacillales; Carnobacteriaceae; Atopostipes	OTU 1107: Atopostipes suicloacalis	Atopostipes suicloacalis	3	0.000211997	1	0.549451	0	0	0	0	0	0	0	0	0	0	0	0	0	0	0	0	0	0	0	0	0	0	0	0	0	0	0	0	0	0	0	0	0	0	0	0	0	0
vogue1176	99.1	228	b821	b821 AF245684 Enterococcus faecalis ATCC 19433	root; cellular organisms; Bacteria; Firmicutes; Bacilli; Lactobacillales; Enterococcaceae; Enterococcus	OTU 1176: Enterococcus faecalis	Enterococcus faecalis	3	0.000211997	2	1.0989	0	0	0	0	0	0	0	0	0	0	0	0	0	0	0	0	0	0	0	0	0	0	0	0	0	0	0	0	0	0	0	0	0	0	0	0	0	0
vogue0185	100	366	b13779	b13779 NZ_ACGU01000113 Lactobacillus ultunensis DSM 16047	root; cellular organisms; Bacteria; Firmicutes; Bacilli; Lactobacillales; Lactobacillaceae; Lactobacillus	OTU 0185: Lactobacillus ultunensis	Lactobacillus ultunensis	3	0.000211997	3	1.64835	0	0	0	0	0	0	0	0	0	0	0	0	0	0	0	0	0	0	0	0	0	0	0	0	0	0	0	0	0	0	0	0	0	0	0	0	0	0
vogue0868	77.3	272	b26399	b26399 NZ_AHIT01000029 Lactobacillus mucosae LM1	root; cellular organisms; Bacteria; Firmicutes; Bacilli; Lactobacillales; Lactobacillaceae; Lactobacillus	OTU 0868: Lactobacillus mucosae	Lactobacillus mucosae	3	0.000211997	3	1.64835	0	0	0	0	0	0	0	0	0	1	0	0	0	0	0	0	0	0	0	0	0	0	0	0	0	0	0	0	0	0	0	0	0	0	0	0	1	0
vogue1147	99.5	220	b10199	b10199 EF571590 Lactobacillus gasseri ATCC 33323	root; cellular organisms; Bacteria; Firmicutes; Bacilli; Lactobacillales; Lactobacillaceae; Lactobacillus	OTU 1147: Lactobacillus gasseri	Lactobacillus gasseri	3	0.000211997	3	1.64835	0	0	0	0	0	0	0	0	0	0	0	0	0	0	1	0	0	0	0	0	0	0	0	0	0	0	0	0	0	0	0	0	0	0	0	0	0	0
vogue1258	99.2	474	b5844	b5844 AY691314 Lactobacillus ruminis ATCC 27780	root; cellular organisms; Bacteria; Firmicutes; Bacilli; Lactobacillales; Lactobacillaceae; Lactobacillus	OTU 1258: Lactobacillus ruminis	Lactobacillus ruminis	3	0.000211997	1	0.549451	0	0	0	0	0	0	0	0	0	0	0	0	0	0	0	0	0	0	0	0	0	0	0	0	0	0	0	0	0	0	0	0	0	0	0	0	0	0
vogue1643	99.1	552	b8455	b8455 CP000705 Lactobacillus reuteri JCM1112	root; cellular organisms; Bacteria; Firmicutes; Bacilli; Lactobacillales; Lactobacillaceae; Lactobacillus	OTU 1643: Lactobacillus reuteri	Lactobacillus reuteri	3	0.000211997	3	1.64835	0	0	0	0	0	0	0	0	0	0	0	0	0	0	0	0	0	0	0	0	0	0	0	0	0	0	0	0	0	0	0	0	0	0	0	0	0	0
vogue1640	95.7	210	b3333	b3333 AF405405 Pediococcus dextrinicus ATCC 33087	root; cellular organisms; Bacteria; Firmicutes; Bacilli; Lactobacillales; Lactobacillaceae; Pediococcus	OTU 1640: Pediococcus dextrinicus	Pediococcus dextrinicus	3	0.000211997	2	1.0989	0	0	0	0	0	0	0	0	0	0	0	0	0	0	0	0	0	0	0	0	0	0	0	0	0	0	0	0	0	0	0	0	0	0	0	0	0	0
vogue0849	72.2	552	v4189	v4189 3889 Streptococcus ratti ATCC 19645	root; cellular organisms; Bacteria; Firmicutes; Bacilli; Lactobacillales; Streptococcaceae; Streptococcus	OTU 0849: Streptococcus ratti	Streptococcus ratti	3	0.000211997	1	0.549451	0	0	0	0	0	0	0	0	0	0	0	0	0	0	0	0	0	0	0	0	0	0	0	0	0	0	0	0	0	0	0	0	0	0	0	0	0	0
vogue1306	100	269	b3148	b3148 AF389517 Streptococcus salivarius subsp. salivarius ATCC 7073	root; cellular organisms; Bacteria; Firmicutes; Bacilli; Lactobacillales; Streptococcaceae; Streptococcus	OTU 1306: Streptococcus salivarius	Streptococcus salivarius	3	0.000211997	3	1.64835	0	0	0	0	0	0	0	0	0	0	0	1	0	0	0	0	0	0	0	0	0	0	0	0	0	0	0	0	0	0	0	0	0	0	0	0	0	0
vogue0496	75.3	222	b16323	b16323 FJ588373 Clostridia sp. NC120 7233_F02_126_059, 059_cl1_cn20_5	root; cellular organisms; Bacteria; Firmicutes; Clostridia	OTU 0496: Clostridia sp. NC120	Clostridia sp. NC120	3	0.000211997	2	1.0989	0	0	1	0	0	0	0	0	0	0	0	0	0	0	0	0	0	0	0	0	0	0	0	0	0	0	0	0	0	0	0	0	0	0	0	0	0	0
vogue0820	77.1	456	b19666	b19666 NC_016048 Oscillibacter valericigenes Sjm18-20 DSM 18026	root; cellular organisms; Bacteria; Firmicutes; Clostridia; Clostridiales; Oscillospiraceae; Oscillibacter	OTU 0820: Oscillibacter valericigenes	Oscillibacter valericigenes	3	0.000211997	1	0.549451	0	0	0	0	0	0	0	0	0	0	0	0	0	0	0	0	0	0	0	0	0	0	0	0	0	0	0	0	0	0	0	0	0	0	0	0	0	0
vogue1073	88	367	b19666	b19666 NC_016048 Oscillibacter valericigenes Sjm18-20 DSM 18026	root; cellular organisms; Bacteria; Firmicutes; Clostridia; Clostridiales; Oscillospiraceae; Oscillibacter	OTU 1073: Oscillibacter valericigenes	Oscillibacter valericigenes	3	0.000211997	2	1.0989	0	0	0	0	0	0	0	0	0	0	0	0	0	0	0	0	0	0	0	0	0	0	0	0	0	0	0	0	2	0	0	0	0	0	0	0	0	0
vogue0398	76.7	552	b14601	b14601 ACOP02000042 Faecalibacterium prausnitzii A2-165	root; cellular organisms; Bacteria; Firmicutes; Clostridia; Clostridiales; Ruminococcaceae; Faecalibacterium	OTU 0398: Faecalibacterium prausnitzii	Faecalibacterium prausnitzii	3	0.000211997	1	0.549451	0	0	0	0	0	0	0	0	0	0	0	0	0	0	0	0	0	0	0	0	0	0	0	0	0	0	0	0	0	0	0	0	0	0	0	0	0	0
vogue0877	89.4	358	b18093	b18093 AECU01000014 Faecalibacterium cf. prausnitzii KLE1255	root; cellular organisms; Bacteria; Firmicutes; Clostridia; Clostridiales; Ruminococcaceae; Faecalibacterium	OTU 0877: Faecalibacterium cf. prausnitzii	Faecalibacterium cf. prausnitzii	3	0.000211997	1	0.549451	0	0	0	0	0	0	0	0	0	0	0	0	0	0	0	0	0	0	0	0	0	0	0	0	0	0	0	0	0	0	0	0	0	0	0	0	0	0
vogue1559	87	462	b6855	b6855 AY691294 Ruminococcus bromii ATCC 27255	root; cellular organisms; Bacteria; Firmicutes; Clostridia; Clostridiales; Ruminococcaceae; Ruminococcus	OTU 1559: Ruminococcus bromii	Ruminococcus bromii	3	0.000211997	1	0.549451	0	0	0	0	0	0	0	0	0	0	0	0	0	0	0	0	0	0	0	0	0	0	0	0	0	0	0	0	0	0	0	0	0	0	0	0	0	0
vogue1576	90.6	552	b12775	b12775 NZ_ABWK01000112 Mitsuokella multacida DSM 20544	root; cellular organisms; Bacteria; Firmicutes; Clostridia; Clostridiales; Veillonellaceae; Mitsuokella	OTU 1576: Mitsuokella multacida	Mitsuokella multacida	3	0.000211997	1	0.549451	0	0	0	0	0	0	0	0	0	0	0	0	0	0	0	0	0	0	0	0	0	0	0	0	0	0	0	0	0	0	0	0	0	0	0	0	0	0
vogue1177	98.3	234	b19661	b19661 CP003058 Acidaminococcus intestini RyC-MR95	root; cellular organisms; Bacteria; Firmicutes; Negativicutes; Selenomonadales; Acidaminococcaceae; Acidaminococcus	OTU 1177: Acidaminococcus intestini	Acidaminococcus intestini	3	0.000211997	1	0.549451	0	0	0	0	0	0	0	0	0	0	0	0	0	0	0	0	0	0	0	0	0	0	0	0	0	0	0	0	3	0	0	0	0	0	0	0	0	0
vogue1111	99.3	552	b20207	b20207 AGCJ01000042 Anaeroglobus geminatus F0357	root; cellular organisms; Bacteria; Firmicutes; Negativicutes; Selenomonadales; Veillonellaceae; Anaeroglobus	OTU 1111: Anaeroglobus geminatus	Anaeroglobus geminatus	3	0.000211997	2	1.0989	0	0	1	0	0	0	0	0	0	0	0	0	0	0	0	0	0	0	0	0	0	0	0	0	0	0	0	0	0	0	0	0	0	0	0	0	0	0
vogue0286	92.1	555	v12449	v12449 Mesorhizobium amorphae DSM 21831	root; cellular organisms; Bacteria; Proteobacteria; Alphaproteobacteria; Rhizobiales; Phyllobacteriaceae; Mesorhizobium	OTU 0286: Mesorhizobium amorphae	Mesorhizobium amorphae	3	0.000211997	3	1.64835	0	0	0	0	0	0	0	0	0	0	0	0	0	0	0	0	0	0	0	0	0	0	0	0	0	0	0	0	0	0	0	0	0	0	0	0	0	0
vogue1485	91.4	560	b10911	b10911 NC_011369 Rhizobium leguminosarum bv. trifolii WSM2304	root; cellular organisms; Bacteria; Proteobacteria; Alphaproteobacteria; Rhizobiales; Rhizobiaceae; Rhizobium/Agrobacterium group; Rhizobium	OTU 1485: Rhizobium leguminosarum	Rhizobium leguminosarum	3	0.000211997	2	1.0989	0	0	0	0	0	0	0	0	0	0	0	0	0	0	0	0	0	0	0	0	0	0	0	0	0	0	0	0	0	0	0	0	0	0	0	0	0	0
vogue0321	78.2	487	b12422	b12422 EU790570 Erythromicrobium ramosum ATCC 700003	root; cellular organisms; Bacteria; Proteobacteria; Alphaproteobacteria; Sphingomonadales; Erythrobacteraceae	OTU 0321: Erythromicrobium ramosum	Erythromicrobium ramosum	3	0.000211997	1	0.549451	0	0	0	0	0	0	0	0	0	0	0	0	0	0	0	0	0	0	0	0	0	0	0	0	0	0	0	0	0	0	0	0	0	0	0	0	0	0
vogue0322	87.7	515	b9562	b9562 CP000699 Sphingomonas wittichii RW1	root; cellular organisms; Bacteria; Proteobacteria; Alphaproteobacteria; Sphingomonadales; Sphingomonadaceae; Sphingomonas	OTU 0322: Sphingomonas wittichii	Sphingomonas wittichii	3	0.000211997	2	1.0989	0	0	0	0	0	0	0	0	0	0	0	0	0	0	0	0	0	0	0	0	0	0	0	0	0	0	0	0	0	0	0	0	0	0	0	0	1	0
vogue1475	97.8	511	b3365	b3365 AY123668 Alcaligenes faecalis subsp. faecalis ATCC 8750	root; cellular organisms; Bacteria; Proteobacteria; Betaproteobacteria; Burkholderiales; Alcaligenaceae	OTU 1475: Alcaligenes faecalis	Alcaligenes faecalis	3	0.000211997	2	1.0989	0	0	0	0	0	0	0	0	0	0	0	0	0	0	0	0	0	0	0	0	0	0	0	0	0	0	0	0	0	0	0	0	0	0	0	0	0	0
vogue1515	83.7	477	b14443	b14443 NC_012968 Methylotenera mobilis JLW8 DSM 17540	root; cellular organisms; Bacteria; Proteobacteria; Betaproteobacteria; Methylophilales; Methylophilaceae; Methylotenera	OTU 1515: Methylotenera mobilis	Methylotenera mobilis	3	0.000211997	1	0.549451	0	0	0	0	0	0	0	0	0	0	0	0	0	0	0	0	0	0	0	0	0	0	0	0	0	0	0	0	0	0	0	0	0	0	0	0	0	0
vogue0661	60	551	b7646	b7646 CP000482 Pelobacter propionicus DSM 2379	root; cellular organisms; Bacteria; Proteobacteria; Deltaproteobacteria; Desulfuromonadales; Pelobacteraceae; Pelobacter	OTU 0661: Pelobacter propionicus	Pelobacter propionicus	3	0.000211997	1	0.549451	0	0	0	0	0	0	0	0	0	0	0	0	0	0	0	0	0	0	0	0	0	0	0	0	0	0	0	0	0	0	0	0	0	0	0	0	0	0
vogue0410	97.1	563	b3355	b3355 AY123682 Acinetobacter calcoaceticus ATCC 23055	root; cellular organisms; Bacteria; Proteobacteria; Gammaproteobacteria; Pseudomonadales; Moraxellaceae; Acinetobacter	OTU 0410: Acinetobacter calcoaceticus	Acinetobacter calcoaceticus	3	0.000211997	2	1.0989	0	0	0	0	0	0	0	0	0	0	0	0	0	0	0	0	0	0	0	0	0	0	0	0	0	0	0	0	0	0	0	0	0	0	0	0	0	0
vogue1317	85.1	481	b3359	b3359 AY123674 Acinetobacter lwoffii ATCC 15309	root; cellular organisms; Bacteria; Proteobacteria; Gammaproteobacteria; Pseudomonadales; Moraxellaceae; Acinetobacter	OTU 1317: Acinetobacter lwoffii	Acinetobacter lwoffii	3	0.000211997	1	0.549451	0	0	0	0	0	0	0	0	0	0	0	0	0	0	0	0	0	0	0	0	0	0	0	0	0	0	0	0	0	0	0	0	0	0	0	0	0	0
vogue1029	59.3	549	b15259	b15259 FP565575 Candidatus Methylomirabilis oxyfera NC10 bacterium 'Dutch sediment'	root; cellular organisms; Bacteria; unclassified Bacteria; candidate division NC10; environmental samples	OTU 1029: Candidatus Methylomirabilis oxyfera	Candidatus Methylomirabilis oxyfera	3	0.000211997	1	0.549451	0	0	0	0	0	0	0	0	0	0	0	0	0	0	0	0	0	0	0	0	0	0	0	0	0	0	0	0	0	0	0	0	0	0	0	0	0	0
vogue0561	90.4	252	v3821	v3821 3576 Corynebacterium simulans A3M21	root; cellular organisms; Bacteria; Actinobacteria; Actinobacteria (class); Actinobacteridae; Actinomycetales; Corynebacterineae; Corynebacteriaceae; Corynebacterium	OTU 0561: Corynebacterium simulans	Corynebacterium simulans	2	0.000141331	1	0.549451	0	0	0	0	0	0	0	0	0	0	0	0	0	0	0	0	0	0	0	0	0	0	0	0	0	0	0	0	0	0	0	0	0	0	0	0	0	0
vogue0563	90.2	555	b6806	b6806 AY691245 Corynebacterium amycolatum ATCC 49368	root; cellular organisms; Bacteria; Actinobacteria; Actinobacteria (class); Actinobacteridae; Actinomycetales; Corynebacterineae; Corynebacteriaceae; Corynebacterium	OTU 0563: Corynebacterium amycolatum	Corynebacterium amycolatum	2	0.000141331	1	0.549451	0	0	0	0	0	0	0	0	0	0	0	0	0	0	0	0	0	0	0	0	0	0	0	0	0	0	0	0	0	0	0	0	0	0	0	0	0	0
vogue0655	92.8	442	b13661	b13661 ACGD01000005 Corynebacterium accolens ATCC 49725	root; cellular organisms; Bacteria; Actinobacteria; Actinobacteria (class); Actinobacteridae; Actinomycetales; Corynebacterineae; Corynebacteriaceae; Corynebacterium	OTU 0655: Corynebacterium accolens	Corynebacterium accolens	2	0.000141331	1	0.549451	0	0	0	0	0	0	0	0	0	0	0	0	0	0	0	0	0	0	0	0	0	0	0	0	0	0	0	0	0	0	0	0	0	0	0	0	0	0
vogue1164	98.8	335	b17491	b17491 ACLJ02000001 Corynebacterium genitalium ATCC 33030	root; cellular organisms; Bacteria; Actinobacteria; Actinobacteria (class); Actinobacteridae; Actinomycetales; Corynebacterineae; Corynebacteriaceae; Corynebacterium	OTU 1164: Corynebacterium genitalium	Corynebacterium genitalium	2	0.000141331	2	1.0989	0	0	0	0	0	0	0	0	0	0	0	1	0	0	0	0	0	0	0	0	0	0	0	0	0	0	0	0	0	0	0	0	0	0	0	0	0	0
vogue1434	95.8	549	v3200	v3200 3346 Corynebacterium xerosis A6-70	root; cellular organisms; Bacteria; Actinobacteria; Actinobacteria (class); Actinobacteridae; Actinomycetales; Corynebacterineae; Corynebacteriaceae; Corynebacterium	OTU 1434: Corynebacterium xerosis	Corynebacterium xerosis	2	0.000141331	2	1.0989	0	0	0	0	0	0	0	0	0	0	0	0	0	0	0	0	0	0	0	0	0	0	0	0	0	0	0	0	0	0	0	0	0	0	0	0	0	0
vogue1496	88.8	275	b3460	b3460 NC_004369 Corynebacterium efficiens YS-314	root; cellular organisms; Bacteria; Actinobacteria; Actinobacteria (class); Actinobacteridae; Actinomycetales; Corynebacterineae; Corynebacteriaceae; Corynebacterium	OTU 1496: Corynebacterium efficiens	Corynebacterium efficiens	2	0.000141331	1	0.549451	0	0	0	0	0	0	0	0	0	0	0	0	0	0	0	0	0	0	0	0	0	0	0	0	0	0	0	0	0	0	0	0	0	0	0	0	0	0
vogue1544	96.2	530	b13659	b13659 ACGE01000074 Corynebacterium striatum ATCC 6940	root; cellular organisms; Bacteria; Actinobacteria; Actinobacteria (class); Actinobacteridae; Actinomycetales; Corynebacterineae; Corynebacteriaceae; Corynebacterium	OTU 1544: Corynebacterium striatum	Corynebacterium striatum	2	0.000141331	2	1.0989	0	0	0	0	0	0	0	0	0	0	0	0	1	0	0	0	0	0	0	0	0	0	0	0	0	0	0	0	0	0	0	0	0	0	0	0	0	0
vogue0829	70	552	b14082	b14082 NC_013595 Streptosporangium roseum DSM 43021	root; cellular organisms; Bacteria; Actinobacteria; Actinobacteria (class); Actinobacteridae; Actinomycetales; Streptosporangineae; Streptosporangiaceae; Streptosporangium	OTU 0829: Streptosporangium roseum	Streptosporangium roseum	2	0.000141331	2	1.0989	0	0	0	0	0	0	0	0	0	0	0	0	0	0	0	0	0	0	0	0	0	0	0	0	0	0	0	0	0	0	0	0	0	0	0	0	0	0
vogue1367	97.9	244	b3386	b3386 AY123673 Gardnerella vaginalis ATCC 14018	root; cellular organisms; Bacteria; Actinobacteria; Actinobacteria (class); Actinobacteridae; Bifidobacteriales; Bifidobacteriaceae; Gardnerella	OTU 1367: Gardnerella vaginalis subgroup C	Gardnerella vaginalis subgroup C	2	0.000141331	2	1.0989	0	0	0	0	0	0	0	0	0	0	0	0	0	0	0	0	0	0	0	0	0	0	0	0	0	0	0	0	0	0	0	0	0	0	0	0	0	0
vogue0724	78.8	555	b13606	b13606 NC_013203 Atopobium parvulum DSM 20469	root; cellular organisms; Bacteria; Actinobacteria; Actinobacteria (class); Coriobacteridae; Coriobacteriales; Coriobacterineae; Coriobacteriaceae; Atopobium	OTU 0724: Atopobium parvulum	Atopobium parvulum	2	0.000141331	1	0.549451	0	0	0	0	0	0	0	0	0	0	0	0	0	0	0	0	0	0	0	0	0	0	0	0	0	0	0	0	0	0	0	0	0	0	0	0	0	0
vogue0939	82.9	560	b13606	b13606 NC_013203 Atopobium parvulum DSM 20469	root; cellular organisms; Bacteria; Actinobacteria; Actinobacteria (class); Coriobacteridae; Coriobacteriales; Coriobacterineae; Coriobacteriaceae; Atopobium	OTU 0939: Atopobium parvulum	Atopobium parvulum	2	0.000141331	1	0.549451	0	0	0	0	0	0	0	0	0	0	0	0	0	0	0	0	0	0	0	0	0	0	0	0	0	0	0	0	0	0	0	0	0	0	0	0	0	0
vogue1705	85.4	547	b16322	b16322 FJ588372 Atopobium vaginae NC119 7233_D09_126_059, 059_cl0_sn50	root; cellular organisms; Bacteria; Actinobacteria; Actinobacteria (class); Coriobacteridae; Coriobacteriales; Coriobacterineae; Coriobacteriaceae; Atopobium	OTU 1705: Atopobium vaginae	Atopobium vaginae	2	0.000141331	2	1.0989	0	0	0	0	0	0	0	0	0	0	0	0	0	0	0	0	0	0	0	0	0	0	0	0	0	0	0	0	0	0	0	0	0	0	0	0	0	0
vogue0942	73.1	555	b23918	b23918 AP012057 Ilumatobacter coccineum YM16-304	root; cellular organisms; Bacteria; Actinobacteria; Actinobacteria; Acidimicrobidae; Acidimicrobiales; Acidimicrobineae; Acidimicrobiaceae; Ilumatobacter	OTU 0942: Ilumatobacter coccineum	Ilumatobacter coccineum	2	0.000141331	1	0.549451	0	0	0	0	0	0	0	0	0	0	0	0	0	0	0	0	0	0	0	0	0	0	0	0	0	0	0	0	0	0	0	0	0	0	0	0	0	0
vogue0582	73.2	288	b26387	b26387 NZ_AJSZ01000532 Streptomyces tsukubaensis NRRL 18488	root; cellular organisms; Bacteria; Actinobacteria; Actinobacteria; Actinobacteridae; Actinomycetales; Streptomycineae; Streptomycetaceae; Streptomyces	OTU 0582: Streptomyces tsukubaensis	Streptomyces tsukubaensis	2	0.000141331	1	0.549451	0	0	0	0	0	0	0	0	0	0	0	0	0	0	0	0	0	0	0	0	0	0	0	0	0	0	0	0	0	0	0	0	0	0	0	0	0	0
vogue0916	99.2	512	b12698	b12698 NZ_ABWZ01000002 Bacteroides dorei DSM 17855	root; cellular organisms; Bacteria; Bacteroidetes/Chlorobi group; Bacteroidetes; Bacteroidia; Bacteroidales; Bacteroidaceae; Bacteroides	OTU 0916: Bacteroides dorei	Bacteroides dorei	2	0.000141331	2	1.0989	0	0	0	0	0	0	0	0	0	0	0	0	0	0	0	0	0	0	0	0	0	0	0	0	0	0	0	0	0	0	0	0	0	0	0	0	0	0
vogue1115	97.9	338	b6772	b6772 AY691211 Bacteroides fragilis ATCC 25285	root; cellular organisms; Bacteria; Bacteroidetes/Chlorobi group; Bacteroidetes; Bacteroidia; Bacteroidales; Bacteroidaceae; Bacteroides	OTU 1115: Bacteroides fragilis	Bacteroides fragilis	2	0.000141331	2	1.0989	0	0	0	0	0	0	0	0	0	0	0	0	0	0	0	0	0	0	0	0	0	0	0	0	0	0	0	0	0	0	0	0	0	0	0	0	0	0
vogue1629	96.1	510	b10420	b10420 AAYH02000039 Bacteroides uniformis ATCC 8492	root; cellular organisms; Bacteria; Bacteroidetes/Chlorobi group; Bacteroidetes; Bacteroidia; Bacteroidales; Bacteroidaceae; Bacteroides	OTU 1629: Bacteroides uniformis	Bacteroides uniformis	2	0.000141331	1	0.549451	0	0	0	0	0	0	0	0	0	0	0	0	0	0	0	0	0	0	0	0	0	0	0	0	0	0	0	0	0	0	0	0	0	0	0	0	0	0
vogue1202	96.8	252	b17634	b17634 AB547589 Porphyromonas uenonis JCM 13868	root; cellular organisms; Bacteria; Bacteroidetes/Chlorobi group; Bacteroidetes; Bacteroidia; Bacteroidales; Porphyromonadaceae; Porphyromonas	OTU 1202: Porphyromonas uenonis	Porphyromonas uenonis	2	0.000141331	2	1.0989	0	0	0	0	0	0	0	0	0	0	0	0	0	0	0	0	0	0	0	0	0	0	0	0	0	0	0	0	0	0	0	0	0	0	0	0	0	0
vogue0158	79.1	489	b6849	b6849 AY691288 Prevotella tannerae ATCC 51259	root; cellular organisms; Bacteria; Bacteroidetes/Chlorobi group; Bacteroidetes; Bacteroidia; Bacteroidales; Prevotellaceae; Prevotella	OTU 0158: Prevotella tannerae	Prevotella tannerae	2	0.000141331	1	0.549451	0	0	0	0	0	0	0	0	0	0	0	0	0	0	0	0	0	0	0	0	0	0	0	0	0	0	0	0	2	0	0	0	0	0	0	0	0	0
vogue0203	82.7	314	b6847	b6847 AY691286 Prevotella oris ATCC 33573	root; cellular organisms; Bacteria; Bacteroidetes/Chlorobi group; Bacteroidetes; Bacteroidia; Bacteroidales; Prevotellaceae; Prevotella	OTU 0203: Prevotella oris	Prevotella oris	2	0.000141331	1	0.549451	0	0	0	0	0	0	0	0	0	0	0	0	0	0	0	0	0	0	0	0	0	0	0	0	0	0	0	0	0	0	0	0	0	0	0	0	0	0
vogue0206	82.1	365	b13602	b13602 AB480538 Prevotella pallens JCM 11140	root; cellular organisms; Bacteria; Bacteroidetes/Chlorobi group; Bacteroidetes; Bacteroidia; Bacteroidales; Prevotellaceae; Prevotella	OTU 0206: Prevotella pallens	Prevotella pallens	2	0.000141331	1	0.549451	0	0	0	0	0	0	0	0	0	0	0	0	0	0	0	0	0	0	0	0	0	0	0	0	0	0	0	0	0	0	0	0	0	0	0	0	0	0
vogue0482	87.8	558	b17613	b17613 AB547610 Prevotella loescheii JCM 12249	root; cellular organisms; Bacteria; Bacteroidetes/Chlorobi group; Bacteroidetes; Bacteroidia; Bacteroidales; Prevotellaceae; Prevotella	OTU 0482: Prevotella loescheii	Prevotella loescheii	2	0.000141331	1	0.549451	0	0	0	0	0	0	0	0	0	0	0	0	0	0	0	0	0	0	0	0	0	0	0	0	0	0	0	0	0	0	0	0	0	0	0	0	0	0
vogue0510	75.1	275	b17623	b17623 AB547600 Prevotella dentalis JCM 13448	root; cellular organisms; Bacteria; Bacteroidetes/Chlorobi group; Bacteroidetes; Bacteroidia; Bacteroidales; Prevotellaceae; Prevotella	OTU 0510: Prevotella dentalis	Prevotella dentalis	2	0.000141331	1	0.549451	0	0	0	0	0	0	0	0	0	0	0	0	0	0	0	0	0	0	0	0	0	0	0	0	0	0	0	0	0	0	0	0	0	0	0	0	0	0
vogue0783	78.4	411	b6849	b6849 AY691288 Prevotella tannerae ATCC 51259	root; cellular organisms; Bacteria; Bacteroidetes/Chlorobi group; Bacteroidetes; Bacteroidia; Bacteroidales; Prevotellaceae; Prevotella	OTU 0783: Prevotella tannerae	Prevotella tannerae	2	0.000141331	1	0.549451	0	0	0	0	0	0	0	0	0	0	0	0	0	0	0	0	0	0	0	0	0	0	0	0	0	0	0	0	0	0	0	0	0	0	0	0	0	0
vogue1012	83.7	528	b1054	b1054 AF440235 Chryseobacterium gleum ATCC 35910	root; cellular organisms; Bacteria; Bacteroidetes/Chlorobi group; Bacteroidetes; Flavobacteria; Flavobacteriales; Flavobacteriaceae	OTU 1012: Chryseobacterium gleum	Chryseobacterium gleum	2	0.000141331	1	0.549451	0	0	0	0	0	0	0	0	0	0	0	0	0	0	0	0	0	0	0	0	0	0	0	0	0	0	0	0	0	0	0	0	0	0	0	0	0	0
vogue0736	67.2	245	b7751	b7751 NC_007514 Chlorobium chlorochromatii CaD3	root; cellular organisms; Bacteria; Bacteroidetes/Chlorobi group; Chlorobi; Chlorobia; Chlorobiales; Chlorobiaceae; Chlorobium/Pelodictyon group; Chlorobium	OTU 0736: Chlorobium chlorochromatii	Chlorobium chlorochromatii	2	0.000141331	1	0.549451	0	0	0	0	0	0	0	0	0	0	0	0	0	0	0	0	0	0	0	0	0	0	0	0	0	0	0	0	0	0	0	0	0	0	0	0	0	0
vogue0658	77.6	443	b10278	b10278 EF685251 Bacillus thermoamylovorans	root; cellular organisms; Bacteria; Firmicutes; Bacilli; Bacillales; Bacillaceae; Bacillus	OTU 0658: Bacillus thermoamylovorans	Bacillus thermoamylovorans	2	0.000141331	2	1.0989	0	0	0	0	0	0	0	0	0	0	0	0	0	0	0	0	0	0	0	0	0	0	0	0	0	0	0	0	0	0	0	0	0	0	0	0	0	0
vogue0788	70	506	b21826	b21826 NZ_CM001049 Listeria innocua FSL J1-023	root; cellular organisms; Bacteria; Firmicutes; Bacilli; Bacillales; Listeriaceae; Listeria	OTU 0788: Listeria innocua	Listeria innocua	2	0.000141331	1	0.549451	0	0	0	0	0	0	0	0	0	0	0	0	0	0	0	0	0	0	0	0	0	0	0	0	0	0	0	0	0	0	0	0	0	0	0	0	0	0
vogue0477	89.5	267	b16299	b16299 FJ588349 Staphylococcus sp. NC096 7202_A01_080_031, 031_cl0_sn6	root; cellular organisms; Bacteria; Firmicutes; Bacilli; Bacillales; Staphylococcaceae; Staphylococcus	OTU 0477: Staphylococcus sp. NC096	Staphylococcus sp. NC096	2	0.000141331	1	0.549451	0	0	0	0	0	0	0	0	0	0	0	0	0	0	0	0	0	0	0	0	0	0	0	0	0	0	0	0	0	0	0	0	0	0	0	0	0	0
vogue1140	94.2	560	b22783	b22783 JX139857 Staphylococcus petrasii subsp. petrasii strain CCM 8418	root; cellular organisms; Bacteria; Firmicutes; Bacilli; Bacillales; Staphylococcaceae; Staphylococcus	OTU 1140: Staphylococcus petrasii	Staphylococcus petrasii	2	0.000141331	2	1.0989	0	0	0	0	0	0	0	0	0	0	0	0	0	0	0	0	0	0	0	0	0	0	0	0	0	0	0	0	0	0	0	0	0	0	0	0	0	0
vogue1167	97.3	261	b21062	b21062 AGZD01000007 Facklamia hominis CCUG 36813	root; cellular organisms; Bacteria; Firmicutes; Bacilli; Lactobacillales; Aerococcaceae; Facklamia	OTU 1167: Facklamia hominis	Facklamia hominis	2	0.000141331	2	1.0989	0	0	0	0	0	0	0	0	0	0	0	0	0	0	0	0	0	0	0	0	0	0	0	0	0	0	0	0	0	0	0	0	0	0	0	0	0	0
vogue0828	65.4	552	b10199	b10199 EF571590 Lactobacillus gasseri ATCC 33323	root; cellular organisms; Bacteria; Firmicutes; Bacilli; Lactobacillales; Lactobacillaceae; Lactobacillus	OTU 0828: Lactobacillus gasseri	Lactobacillus gasseri	2	0.000141331	1	0.549451	0	0	0	0	0	0	0	0	0	0	0	0	0	0	0	0	0	0	0	0	0	0	0	0	0	0	0	0	0	0	0	0	0	0	0	0	0	0
vogue1667	98.8	250	b7850	b7850 AF429687 Lactobacillus jensenii ATCC 25258	root; cellular organisms; Bacteria; Firmicutes; Bacilli; Lactobacillales; Lactobacillaceae; Lactobacillus	OTU 1667: Lactobacillus jensenii	Lactobacillus jensenii	2	0.000141331	1	0.549451	0	0	0	0	0	0	0	0	0	0	0	0	0	0	0	0	0	0	0	0	0	0	0	0	0	0	0	0	0	0	0	0	0	0	0	0	0	0
vogue0900	88	276	v5172	v5172 3909 Streptococcus suis ATCC 43765	root; cellular organisms; Bacteria; Firmicutes; Bacilli; Lactobacillales; Streptococcaceae; Streptococcus	OTU 0900: Streptococcus suis	Streptococcus suis	2	0.000141331	1	0.549451	0	0	0	0	0	0	0	0	0	0	0	0	0	0	0	0	0	0	0	0	0	0	0	0	0	0	0	0	0	0	0	0	0	0	0	0	0	0
vogue1490	97	234	v5155	v5155 3881 Streptococcus parasanguinis ATCC 15912	root; cellular organisms; Bacteria; Firmicutes; Bacilli; Lactobacillales; Streptococcaceae; Streptococcus	OTU 1490: Streptococcus parasanguinis	Streptococcus parasanguinis	2	0.000141331	2	1.0989	0	0	0	0	0	0	0	0	0	0	0	0	0	0	0	0	0	0	0	0	0	0	0	0	0	0	0	0	0	0	0	0	0	0	0	0	0	0
vogue0650	80	550	b10849	b10849 NZ_ABGD02000012 Anaerotruncus colihominis DSM17241	root; cellular organisms; Bacteria; Firmicutes; Clostridia; Clostridiales; Clostridiaceae; Anaerotruncus	OTU 0650: Anaerotruncus colihominis	Anaerotruncus colihominis	2	0.000141331	1	0.549451	0	0	0	0	0	0	0	0	0	0	0	0	0	0	0	0	0	0	0	0	0	0	0	0	0	0	0	0	0	0	0	0	0	0	0	0	0	0
vogue0756	70.5	555	b9571	b9571 NC_011898 Clostridium cellulolyticum H10 ATCC 35319	root; cellular organisms; Bacteria; Firmicutes; Clostridia; Clostridiales; Clostridiaceae; Clostridium	OTU 0756: Clostridium cellulolyticum	Clostridium cellulolyticum	2	0.000141331	2	1.0989	0	0	0	0	0	0	0	0	0	0	0	0	0	0	0	0	0	0	0	0	0	0	0	0	0	0	0	0	0	0	0	0	0	0	0	0	0	0
vogue1529	95.4	496	b13668	b13668 ABYO01000244 Anaerococcus lactolyticus ATCC 51172	root; cellular organisms; Bacteria; Firmicutes; Clostridia; Clostridiales; Clostridiales incertae sedis; Clostridiales Family XI. Incertae Sedis; Anaerococcus	OTU 1529: Anaerococcus lactolyticus	Anaerococcus lactolyticus	2	0.000141331	2	1.0989	0	0	0	0	0	0	0	0	0	0	0	0	0	0	0	0	0	0	0	0	0	0	0	0	0	0	0	0	0	0	0	0	0	0	0	0	0	0
vogue1548	82.6	552	b6811	b6811 AY691250 Eubacterium coprostanoligenes ATCC 51222	root; cellular organisms; Bacteria; Firmicutes; Clostridia; Clostridiales; Eubacteriaceae; Eubacterium	OTU 1548: Eubacterium coprostanoligenes	Eubacterium coprostanoligenes	2	0.000141331	1	0.549451	0	0	0	0	0	0	0	0	0	0	0	0	0	0	0	0	0	0	0	0	0	0	0	0	0	0	0	0	0	0	0	0	0	0	0	0	0	0
vogue1601	95.8	339	b19539	b19539 CP003040 Roseburia hominis A2-183	root; cellular organisms; Bacteria; Firmicutes; Clostridia; Clostridiales; Lachnospiraceae; Roseburia	OTU 1601: Roseburia hominis	Roseburia hominis	2	0.000141331	2	1.0989	0	0	0	0	0	0	0	0	0	0	0	0	0	0	0	0	0	0	0	0	0	0	0	0	0	0	0	0	0	0	0	0	0	0	0	0	0	0
vogue0895	77.5	458	b19666	b19666 NC_016048 Oscillibacter valericigenes Sjm18-20 DSM 18026	root; cellular organisms; Bacteria; Firmicutes; Clostridia; Clostridiales; Oscillospiraceae; Oscillibacter	OTU 0895: Oscillibacter valericigenes	Oscillibacter valericigenes	2	0.000141331	1	0.549451	0	0	0	0	0	0	0	0	0	0	0	0	0	0	0	0	0	0	0	0	0	0	0	0	0	0	0	0	0	0	0	0	0	0	0	0	0	0
vogue0896	81.3	456	b19666	b19666 NC_016048 Oscillibacter valericigenes Sjm18-20 DSM 18026	root; cellular organisms; Bacteria; Firmicutes; Clostridia; Clostridiales; Oscillospiraceae; Oscillibacter	OTU 0896: Oscillibacter valericigenes	Oscillibacter valericigenes	2	0.000141331	2	1.0989	0	0	0	0	0	0	0	0	0	0	0	0	0	0	0	0	0	0	0	0	0	0	0	0	0	0	0	0	0	0	0	0	0	0	0	0	0	0
vogue0925	72.6	318	b19666	b19666 NC_016048 Oscillibacter valericigenes Sjm18-20 DSM 18026	root; cellular organisms; Bacteria; Firmicutes; Clostridia; Clostridiales; Oscillospiraceae; Oscillibacter	OTU 0925: Oscillibacter valericigenes	Oscillibacter valericigenes	2	0.000141331	1	0.549451	0	0	0	0	0	0	0	0	0	0	0	0	0	0	0	0	0	0	0	0	0	0	0	0	0	0	0	0	0	0	0	0	0	0	0	0	0	0
vogue0011	82.9	220	b13534	b13534 NZ_ACBY01000026 Subdoligranulum variabile DSM15176	root; cellular organisms; Bacteria; Firmicutes; Clostridia; Clostridiales; Ruminococcaceae; Subdoligranulum	OTU 0011: Subdoligranulum variabile	Subdoligranulum variabile	2	0.000141331	1	0.549451	0	0	0	0	0	0	0	0	0	0	0	0	0	0	0	0	0	0	0	0	0	0	0	0	0	0	0	0	0	0	0	0	0	0	0	0	0	0
vogue0685	80.4	451	b12769	b12769 NZ_ABVQ01000035 [Bacteroides] pectinophilus ATCC 43243	root; cellular organisms; Bacteria; Firmicutes; Clostridia; Clostridiales; unclassified Clostridiales; [Bacteroides] pectinophilus	OTU 0685: [Bacteroides] pectinophilus	[Bacteroides] pectinophilus	2	0.000141331	1	0.549451	0	0	0	0	0	0	0	0	0	0	0	0	0	0	0	0	0	0	0	0	0	0	0	0	0	0	0	0	0	0	0	0	0	0	0	0	0	0
vogue1650	80.5	560	b6859	b6859 AY691298 Blautia hansenii ATCC 27752	root; cellular organisms; Bacteria; Firmicutes; Clostridia; Clostridiales; unclassified Clostridiales; Blautia	OTU 1650: Blautia hansenii	Blautia hansenii	2	0.000141331	2	1.0989	0	0	0	0	0	0	0	0	0	0	0	0	0	0	0	0	0	0	0	0	0	0	0	0	0	0	0	0	0	0	0	0	0	0	0	0	0	0
vogue0188	66.6	552	b10203	b10203 EF571586 Acidaminococcus fermentans ATCC 25085	root; cellular organisms; Bacteria; Firmicutes; Clostridia; Clostridiales; Veillonellaceae; Acidaminococcus	OTU 0188: Acidaminococcus fermentans	Acidaminococcus fermentans	2	0.000141331	2	1.0989	0	0	0	0	0	0	0	0	0	0	0	0	0	0	0	0	0	0	0	0	0	0	0	0	0	0	0	0	0	0	0	0	0	0	0	0	0	0
vogue1441	83.8	559	b5832	b5832 AY691302 Selenomonas ruminantium subsp. ruminantium ATCC 12561	root; cellular organisms; Bacteria; Firmicutes; Clostridia; Clostridiales; Veillonellaceae; Selenomonas	OTU 1441: Selenomonas ruminantium	Selenomonas ruminantium	2	0.000141331	2	1.0989	0	0	0	0	0	0	0	0	0	0	0	0	0	0	0	0	0	0	0	1	0	0	0	0	0	0	0	0	0	0	0	0	0	0	0	0	0	0
vogue0166	81.9	558	b13630	b13630 NC_013520 Veillonella parvula DSM 2008	root; cellular organisms; Bacteria; Firmicutes; Clostridia; Clostridiales; Veillonellaceae; Veillonella	OTU 0166: Veillonella parvula	Veillonella parvula	2	0.000141331	2	1.0989	0	0	0	0	0	0	0	0	0	0	0	0	0	0	0	0	0	0	0	0	0	0	0	0	0	0	0	0	1	0	0	0	0	0	0	0	0	0
vogue0577	74.8	295	b19661	b19661 CP003058 Acidaminococcus intestini RyC-MR95	root; cellular organisms; Bacteria; Firmicutes; Negativicutes; Selenomonadales; Acidaminococcaceae; Acidaminococcus	OTU 0577: Acidaminococcus intestini	Acidaminococcus intestini	2	0.000141331	1	0.549451	0	0	0	0	0	0	0	0	0	0	0	0	0	0	0	0	0	0	0	2	0	0	0	0	0	0	0	0	0	0	0	0	0	0	0	0	0	0
vogue1506	97.3	373	b19661	b19661 CP003058 Acidaminococcus intestini RyC-MR95	root; cellular organisms; Bacteria; Firmicutes; Negativicutes; Selenomonadales; Acidaminococcaceae; Acidaminococcus	OTU 1506: Acidaminococcus intestini	Acidaminococcus intestini	2	0.000141331	1	0.549451	0	0	0	0	0	0	0	0	0	0	0	0	0	0	0	0	0	0	0	0	0	0	0	0	0	0	0	0	2	0	0	0	0	0	0	0	0	0
vogue1330	98.9	561	b20423	b20423 NZ_ADLT01000066 Dialister succinatiphilus YIT 11850 YIT 11850	root; cellular organisms; Bacteria; Firmicutes; Negativicutes; Selenomonadales; Veillonellaceae; Dialister	OTU 1330: Dialister succinatiphilus	Dialister succinatiphilus	2	0.000141331	2	1.0989	0	0	0	0	0	0	0	0	0	0	0	0	0	0	0	0	0	0	0	0	0	0	0	0	0	0	0	0	0	0	0	0	0	0	0	0	0	0
vogue1045	97.6	462	b19353	b19353 HE576794 Megasphaera elsdenii DSM 20460	root; cellular organisms; Bacteria; Firmicutes; Negativicutes; Selenomonadales; Veillonellaceae; Megasphaera	OTU 1045: Megasphaera elsdenii	Megasphaera elsdenii	2	0.000141331	2	1.0989	0	0	0	0	0	0	0	0	0	0	0	0	0	0	0	0	0	0	0	0	0	0	0	0	0	0	1	0	0	0	0	0	0	0	0	0	0	0
vogue1152	96.1	454	b22237	b22237 NZ_AMEX01000007 Veillonella atypica KON ATCC 17744	root; cellular organisms; Bacteria; Firmicutes; Negativicutes; Selenomonadales; Veillonellaceae; Veillonella	OTU 1152: Veillonella atypica	Veillonella atypica	2	0.000141331	2	1.0989	0	0	0	0	0	0	1	0	0	0	0	0	0	0	0	0	0	0	0	0	0	0	0	0	0	0	0	0	0	0	0	0	0	0	0	0	0	0
vogue1227	97.5	476	b3372	b3372 AY123659 Brevundimonas diminuta ATCC 11568	root; cellular organisms; Bacteria; Proteobacteria; Alphaproteobacteria; Caulobacterales; Caulobacteraceae; Brevundimonas	OTU 1227: Brevundimonas diminuta	Brevundimonas diminuta	2	0.000141331	1	0.549451	0	0	0	0	0	0	0	0	0	0	0	0	0	0	0	0	0	0	0	0	0	0	0	0	0	0	0	0	0	0	0	0	0	0	0	0	0	0
vogue0457	87.4	469	b15776	b15776 CP001016 Beijerinckia indica subsp. indica ATCC 9039	root; cellular organisms; Bacteria; Proteobacteria; Alphaproteobacteria; Rhizobiales; Beijerinckiaceae; Beijerinckia	OTU 0457: Beijerinckia indica	Beijerinckia indica	2	0.000141331	2	1.0989	0	0	0	0	0	0	0	0	0	0	0	0	0	0	0	0	0	0	0	0	0	0	0	0	0	0	0	0	0	0	0	0	0	0	0	0	0	0
vogue1513	92.3	461	b21702	b21702 AGWY01000011 Afipia clevelandensis ATCC 49720	root; cellular organisms; Bacteria; Proteobacteria; Alphaproteobacteria; Rhizobiales; Bradyrhizobiaceae; Afipia	OTU 1513: Afipia clevelandensis	Afipia clevelandensis	2	0.000141331	1	0.549451	0	0	0	0	0	0	0	0	0	0	0	0	0	0	0	0	0	0	0	0	0	0	0	0	0	0	0	0	0	0	0	0	0	0	0	0	0	0
vogue0770	77	492	b7600	b7600 NC_007964 Nitrobacter hamburgensis X14	root; cellular organisms; Bacteria; Proteobacteria; Alphaproteobacteria; Rhizobiales; Bradyrhizobiaceae; Nitrobacter	OTU 0770: Nitrobacter hamburgensis	Nitrobacter hamburgensis	2	0.000141331	1	0.549451	0	0	0	0	0	0	0	0	0	0	0	0	0	0	0	0	0	0	0	0	0	0	0	0	0	0	0	0	0	0	0	0	0	0	0	0	0	0
vogue0310	87.1	239	b15778	b15778 CP001001 Methylobacterium radiotolerans JCM 2831	root; cellular organisms; Bacteria; Proteobacteria; Alphaproteobacteria; Rhizobiales; Methylobacteriaceae; Methylobacterium	OTU 0310: Methylobacterium radiotolerans	Methylobacterium radiotolerans	2	0.000141331	1	0.549451	0	0	0	0	0	0	0	0	0	0	0	0	0	0	0	0	0	0	0	0	0	0	0	0	0	0	0	0	0	0	0	0	0	0	0	0	0	0
vogue0241	89.7	496	b19766	b19766 AGIX01000001 Mesorhizobium australicum WSM2073	root; cellular organisms; Bacteria; Proteobacteria; Alphaproteobacteria; Rhizobiales; Phyllobacteriaceae; Mesorhizobium	OTU 0241: Mesorhizobium australicum	Mesorhizobium australicum	2	0.000141331	2	1.0989	0	0	0	0	0	0	0	0	0	0	0	0	0	0	0	0	0	0	0	0	0	0	0	0	0	0	0	0	0	0	0	0	0	0	0	0	0	0
vogue0641	93	474	b431	b431 X68263 Agrobacterium tumefaciens C58	root; cellular organisms; Bacteria; Proteobacteria; Alphaproteobacteria; Rhizobiales; Rhizobiaceae; Rhizobium/Agrobacterium group; Agrobacterium	OTU 0641: Agrobacterium tumefaciens	Agrobacterium tumefaciens	2	0.000141331	2	1.0989	0	0	0	0	0	0	0	0	0	0	0	0	0	0	0	0	0	0	0	0	0	0	0	0	0	0	0	0	0	0	0	0	0	0	0	0	0	0
vogue0907	77.3	260	b419	b419 AB015985 Paracoccus denitrificans	root; cellular organisms; Bacteria; Proteobacteria; Alphaproteobacteria; Rhodobacterales; Rhodobacteraceae; Paracoccus	OTU 0907: Paracoccus denitrificans	Paracoccus denitrificans	2	0.000141331	1	0.549451	0	0	0	0	0	0	0	0	0	0	0	0	0	0	0	0	0	0	0	0	0	0	0	0	0	0	0	0	0	0	0	0	0	0	0	0	0	0
vogue0282	88.2	257	b15290	b15290 NZ_GG704596 Silicibacter lacuscaerulensis ITI-1157 DSM 11314	root; cellular organisms; Bacteria; Proteobacteria; Alphaproteobacteria; Rhodobacterales; Rhodobacteraceae; Silicibacter	OTU 0282: Silicibacter lacuscaerulensis	Silicibacter lacuscaerulensis	2	0.000141331	1	0.549451	0	0	0	0	0	0	0	0	0	0	0	0	0	0	0	0	0	0	0	0	0	0	0	0	0	0	0	0	0	0	0	0	0	0	0	0	0	0
vogue0384	88.7	467	b7336	b7336 NC_003911 Silicibacter pomeroyi DSS-3	root; cellular organisms; Bacteria; Proteobacteria; Alphaproteobacteria; Rhodobacterales; Rhodobacteraceae; Silicibacter	OTU 0384: Silicibacter pomeroyi	Silicibacter pomeroyi	2	0.000141331	2	1.0989	0	0	0	0	0	0	0	0	0	0	0	0	0	0	0	0	0	0	0	0	0	0	0	0	0	0	0	0	0	0	0	0	0	0	0	0	0	0
vogue0309	85.2	458	b12612	b12612 NC_011420 Rhodospirillum centenum SW ATCC 51521	root; cellular organisms; Bacteria; Proteobacteria; Alphaproteobacteria; Rhodospirillales; Rhodospirillaceae; Rhodospirillum	OTU 0309: Rhodospirillum centenum	Rhodospirillum centenum	2	0.000141331	1	0.549451	0	0	0	0	0	0	0	0	0	0	0	0	0	0	0	0	0	0	0	0	0	0	0	0	0	0	0	0	0	0	0	0	0	0	0	0	0	0
vogue0324	90	288	b17913	b17913 NC_015593 Sphingobium chlorophenolicum L-1	root; cellular organisms; Bacteria; Proteobacteria; Alphaproteobacteria; Sphingomonadales; Sphingomonadaceae; Sphingobium	OTU 0324: Sphingobium chlorophenolicum	Sphingobium chlorophenolicum	2	0.000141331	2	1.0989	0	0	0	0	0	0	0	0	0	0	0	0	0	0	0	0	0	0	0	0	0	0	0	0	0	1	0	0	0	0	0	0	0	0	0	0	1	0
vogue0453	73.1	395	b18688	b18688 CP002568 Polymorphum gilvum SL003B-26A1	root; cellular organisms; Bacteria; Proteobacteria; Alphaproteobacteria; unclassified Alphaproteobacteria; Polymorphum	OTU 0453: Polymorphum gilvum	Polymorphum gilvum	2	0.000141331	1	0.549451	0	0	0	0	0	0	0	0	0	0	0	0	0	0	0	0	0	0	0	0	0	0	0	0	0	0	0	0	0	0	0	0	0	0	0	0	0	0
vogue0629	82.3	461	b18884	b18884 CP002657 Alicycliphilus denitrificans K601 DSM 14773	root; cellular organisms; Bacteria; Proteobacteria; Betaproteobacteria; Burkholderiales; Comamonadaceae; Alicycliphilus	OTU 0629: Alicycliphilus denitrificans	Alicycliphilus denitrificans	2	0.000141331	2	1.0989	0	0	0	0	0	0	0	0	0	0	0	0	0	0	0	0	0	0	0	0	0	0	0	0	0	0	0	0	0	0	0	0	0	0	0	0	0	0
vogue0847	84.2	407	b18994	b18994 AEGR01000061 Hylemonella gracilis ATCC 19624	root; cellular organisms; Bacteria; Proteobacteria; Betaproteobacteria; Burkholderiales; Comamonadaceae; Hylemonella	OTU 0847: Hylemonella gracilis	Hylemonella gracilis	2	0.000141331	1	0.549451	0	0	0	0	0	0	0	0	0	0	0	0	0	0	0	0	0	0	0	0	0	0	0	0	0	0	0	0	0	0	0	0	0	0	0	0	0	0
vogue1580	93.8	355	b14372	b14372 FN421438 Bacteroides ureolyticus LMG 6451	root; cellular organisms; Bacteria; Proteobacteria; delta/epsilon subdivisions; Epsilonproteobacteria; Campylobacterales; Campylobacteraceae; unclassified Campylobacteraceae	OTU 1580: Bacteroides ureolyticus	Bacteroides ureolyticus	2	0.000141331	2	1.0989	0	0	0	0	0	0	0	0	0	0	0	0	0	0	0	0	0	0	0	0	0	0	0	0	0	0	0	0	0	0	0	0	0	0	0	0	0	0
vogue0785	84.5	553	b5837	b5837 AY691307 Succinivibrio dextrinosolvens ATCC 19716	root; cellular organisms; Bacteria; Proteobacteria; Gammaproteobacteria; Aeromonadales; Succinivibrionaceae	OTU 0785: Succinivibrio dextrinosolvens	Succinivibrio dextrinosolvens	2	0.000141331	1	0.549451	0	0	0	0	0	0	0	0	0	0	0	0	0	0	0	0	0	0	0	0	0	0	0	0	0	0	0	0	0	0	0	0	0	0	0	0	0	0
vogue0028	84.8	462	b26467	b26467 NZ_ALAB01000005 Alishewanella aestuarii B11 DSM 19476	root; cellular organisms; Bacteria; Proteobacteria; Gammaproteobacteria; Alteromonadales; Alteromonadaceae; Alishewanella	OTU 0028: Alishewanella aestuarii	Alishewanella aestuarii	2	0.000141331	1	0.549451	0	0	0	0	0	0	0	0	0	0	0	0	0	0	0	0	0	0	0	0	0	0	0	0	0	0	0	0	0	0	0	0	0	0	0	0	0	0
vogue0109	60.5	435	b26385	b26385 NZ_AJTB01000098 Serratia plymuthica PRI-2C	root; cellular organisms; Bacteria; Proteobacteria; Gammaproteobacteria; Enterobacteriales; Enterobacteriaceae; Serratia	OTU 0109: Serratia plymuthica	Serratia plymuthica	2	0.000141331	1	0.549451	0	0	0	0	0	0	0	0	0	0	0	0	0	0	0	0	0	0	0	0	0	0	0	0	0	0	0	0	0	0	0	0	0	0	0	0	0	0
vogue1130	94.7	226	b18648	b18648 NZ_AEWU01000021 Haemophilus parainfluenzae ATCC 33392	root; cellular organisms; Bacteria; Proteobacteria; Gammaproteobacteria; Pasteurellales; Pasteurellaceae; Haemophilus	OTU 1130: Haemophilus parainfluenzae	Haemophilus parainfluenzae	2	0.000141331	1	0.549451	0	0	0	0	0	0	0	0	0	0	0	0	0	0	0	0	0	0	0	0	0	0	0	0	0	0	0	0	0	0	0	0	0	0	0	0	0	0
vogue1724	95.2	522	b18648	b18648 NZ_AEWU01000021 Haemophilus parainfluenzae ATCC 33392	root; cellular organisms; Bacteria; Proteobacteria; Gammaproteobacteria; Pasteurellales; Pasteurellaceae; Haemophilus	OTU 1724: Haemophilus parainfluenzae	Haemophilus parainfluenzae	2	0.000141331	2	1.0989	0	0	0	0	0	0	0	0	0	0	0	0	0	0	0	0	0	0	0	0	0	0	0	0	0	0	0	0	0	0	0	0	0	0	0	0	0	0
vogue1099	99.8	464	b15351	b15351 ACOO02000037 Jonquetella anthropi E3_33	root; cellular organisms; Bacteria; Synergistetes; Synergistia; Synergistales; Synergistaceae; Jonquetella	OTU 1099: Jonquetella anthropi	Jonquetella anthropi	2	0.000141331	1	0.549451	0	0	0	0	0	0	0	0	0	0	0	0	0	0	0	0	0	0	0	0	0	0	0	0	0	0	0	0	0	0	0	0	0	0	0	0	0	0
vogue0764	63.6	395	b13300	b13300 NC_011978 Thermotoga neapolitana DSM 4359	root; cellular organisms; Bacteria; Thermotogae; Thermotogae (class); Thermotogales; Thermotogaceae; Thermotoga	OTU 0764: Thermotoga neapolitana	Thermotoga neapolitana	2	0.000141331	1	0.549451	0	0	0	0	0	0	0	0	0	0	0	0	0	0	0	0	0	0	0	0	0	0	0	0	0	0	0	0	0	0	0	0	0	0	0	0	0	0
vogue0995	84.5	459	v6243	v6243 j0621 Fusarium oxysporum UG-6886-8 #44	root; cellular organisms; Eukaryota; Fungi/Metazoa group; Fungi; Ascomycota; Pezizomycotina; Sordariomycetes; Hypocreomycetidae; Hypocreales; mitosporic Hypocreales	OTU 0995: Fusarium oxysporum	Fusarium oxysporum	2	0.000141331	1	0.549451	0	0	0	0	0	0	0	0	0	0	0	0	0	0	0	0	0	0	0	0	0	0	0	0	0	0	0	0	0	0	0	0	0	0	0	0	0	0
vogue1708	99.3	442	b10722	b10722 XM_001731267 Malassezia globosa CBS 7966	root; cellular organisms; Eukaryota; Fungi/Metazoa group; Fungi; Dikarya; Basidiomycota; Ustilaginomycotina; Ustilaginomycotina incertae sedis; Malasseziales; Malassezia	OTU 1708: Malassezia globosa	Malassezia globosa	2	0.000141331	2	1.0989	0	0	0	0	0	1	0	0	0	0	0	0	0	0	0	0	0	0	0	0	0	0	0	0	0	0	0	0	0	0	0	0	0	0	0	0	0	0
vogue1596	85	552	b7552	b7552 NC_008536 Solibacter usitatus Ellin6076	root; cellular organisms; Bacteria; Acidobacteria; Solibacteres; Solibacterales; Solibacteraceae; Solibacter	OTU 1596: Solibacter usitatus	Solibacter usitatus	1	7.06655e-05	1	0.549451	0	0	0	0	0	0	0	0	0	0	0	0	0	0	0	0	0	0	0	0	0	0	0	0	0	0	0	0	0	0	0	0	0	0	0	0	0	0
vogue0695	98.2	552	b14483	b14483 NZ_ACVP01000003 Corynebacterium tuberculostearicum SK141	root; cellular organisms; Bacteria; Actinobacteria; Actinobacteria (class); Actinobacteridae; Actinomycetales; Corynebacterineae; Corynebacteriaceae; Corynebacterium	OTU 0695: Corynebacterium tuberculostearicum	Corynebacterium tuberculostearicum	1	7.06655e-05	1	0.549451	0	0	0	0	0	0	0	0	0	0	0	0	0	0	0	0	0	0	0	0	0	0	0	0	0	0	0	0	0	0	0	0	0	0	0	0	0	0
vogue0765	85.4	567	b19935	b19935 CAFW01000078 Corynebacterium casei UCMA 3821	root; cellular organisms; Bacteria; Actinobacteria; Actinobacteria (class); Actinobacteridae; Actinomycetales; Corynebacterineae; Corynebacteriaceae; Corynebacterium	OTU 0765: Corynebacterium casei	Corynebacterium casei	1	7.06655e-05	1	0.549451	0	0	0	0	0	0	0	0	0	0	0	0	0	0	0	0	0	0	0	0	0	0	0	0	0	0	0	0	0	0	0	0	0	0	0	0	0	0
vogue1428	99.6	476	b13667	b13667 ABYP01000096 Corynebacterium glucuronolyticum ATCC 51867	root; cellular organisms; Bacteria; Actinobacteria; Actinobacteria (class); Actinobacteridae; Actinomycetales; Corynebacterineae; Corynebacteriaceae; Corynebacterium	OTU 1428: Corynebacterium glucuronolyticum	Corynebacterium glucuronolyticum	1	7.06655e-05	1	0.549451	0	0	0	0	0	0	0	0	0	0	0	0	0	0	0	0	0	0	0	0	0	0	0	0	0	0	0	0	1	0	0	0	0	0	0	0	0	0
vogue1430	100	475	b13667	b13667 ABYP01000096 Corynebacterium glucuronolyticum ATCC 51867	root; cellular organisms; Bacteria; Actinobacteria; Actinobacteria (class); Actinobacteridae; Actinomycetales; Corynebacterineae; Corynebacteriaceae; Corynebacterium	OTU 1430: Corynebacterium glucuronolyticum	Corynebacterium glucuronolyticum	1	7.06655e-05	1	0.549451	0	0	0	0	0	0	0	0	0	0	0	0	0	0	0	0	0	0	0	0	0	0	0	0	0	0	0	0	0	0	0	0	0	0	0	0	0	0
vogue1448	99.8	445	b6806	b6806 AY691245 Corynebacterium amycolatum ATCC 49368	root; cellular organisms; Bacteria; Actinobacteria; Actinobacteria (class); Actinobacteridae; Actinomycetales; Corynebacterineae; Corynebacteriaceae; Corynebacterium	OTU 1448: Corynebacterium amycolatum	Corynebacterium amycolatum	1	7.06655e-05	1	0.549451	0	0	0	0	0	0	0	0	0	0	0	0	0	0	0	0	0	0	0	0	0	0	0	0	0	0	0	0	0	0	0	0	0	0	0	0	0	0
vogue1451	87	231	b13667	b13667 ABYP01000096 Corynebacterium glucuronolyticum ATCC 51867	root; cellular organisms; Bacteria; Actinobacteria; Actinobacteria (class); Actinobacteridae; Actinomycetales; Corynebacterineae; Corynebacteriaceae; Corynebacterium	OTU 1451: Corynebacterium glucuronolyticum	Corynebacterium glucuronolyticum	1	7.06655e-05	1	0.549451	0	0	0	0	0	0	0	0	0	0	0	0	0	0	0	0	0	1	0	0	0	0	0	0	0	0	0	0	0	0	0	0	0	0	0	0	0	0
vogue0984	79.5	222	b19635	b19635 JF745937 Nocardia farcinica DSM 43665	root; cellular organisms; Bacteria; Actinobacteria; Actinobacteria (class); Actinobacteridae; Actinomycetales; Corynebacterineae; Nocardiaceae; Nocardia	OTU 0984: Nocardia farcinica	Nocardia farcinica	1	7.06655e-05	1	0.549451	0	0	0	0	0	0	0	0	0	0	0	0	0	0	0	0	0	0	0	0	0	0	0	0	0	0	0	0	0	0	0	0	0	0	0	0	0	0
vogue0592	78.9	186	b10282	b10282 EF685255 Rhodococcus ruber	root; cellular organisms; Bacteria; Actinobacteria; Actinobacteria (class); Actinobacteridae; Actinomycetales; Corynebacterineae; Nocardiaceae; Rhodococcus	OTU 0592: Rhodococcus ruber	Rhodococcus ruber	1	7.06655e-05	1	0.549451	0	0	0	0	0	0	0	0	0	0	0	0	0	0	0	0	0	0	0	0	1	0	0	0	0	0	0	0	0	0	0	0	0	0	0	0	0	0
vogue0591	76.9	558	b19630	b19630 JF745942 Tetrasphaera australiensis DSM 12890	root; cellular organisms; Bacteria; Actinobacteria; Actinobacteria (class); Actinobacteridae; Actinomycetales; Micrococcineae; Intrasporangiaceae; Tetrasphaera	OTU 0591: Tetrasphaera australiensis	Tetrasphaera australiensis	1	7.06655e-05	1	0.549451	0	0	0	0	0	0	0	0	0	0	0	0	0	0	0	0	0	0	0	0	0	0	0	0	0	0	0	0	0	0	0	0	0	0	0	0	0	0
vogue0073	80.7	337	b505	b505 AY263152 Curtobacterium flaccumfaciens pv. flaccumfaciens NCPPB559	root; cellular organisms; Bacteria; Actinobacteria; Actinobacteria (class); Actinobacteridae; Actinomycetales; Micrococcineae; Microbacteriaceae	OTU 0073: Curtobacterium flaccumfaciens	Curtobacterium flaccumfaciens	1	7.06655e-05	1	0.549451	0	0	0	0	0	0	0	0	0	0	0	0	0	0	0	0	0	0	0	0	0	0	0	0	0	0	0	0	0	0	0	0	0	0	0	0	0	0
vogue0071	85.8	298	b10915	b10915 AM849034 Clavibacter michiganensis subsp. spedonicus ATCC 33113	root; cellular organisms; Bacteria; Actinobacteria; Actinobacteria (class); Actinobacteridae; Actinomycetales; Micrococcineae; Microbacteriaceae; Clavibacter	OTU 0071: Clavibacter michiganensis	Clavibacter michiganensis	1	7.06655e-05	1	0.549451	0	0	0	0	0	0	0	0	0	0	0	0	0	0	0	0	0	0	0	0	0	0	0	0	0	0	0	0	0	0	0	0	0	0	0	0	0	0
vogue1154	99.1	553	b3428	b3428 AY123718 Rothia mucilaginosa ATCC 25296	root; cellular organisms; Bacteria; Actinobacteria; Actinobacteria (class); Actinobacteridae; Actinomycetales; Micrococcineae; Micrococcaceae	OTU 1154: Rothia mucilaginosa	Rothia mucilaginosa	1	7.06655e-05	1	0.549451	0	0	0	0	0	0	0	0	0	0	0	0	0	0	0	0	0	0	0	0	0	0	0	0	0	0	0	0	0	0	0	0	0	0	0	0	0	0
vogue1532	99.7	344	b3428	b3428 AY123718 Rothia mucilaginosa ATCC 25296	root; cellular organisms; Bacteria; Actinobacteria; Actinobacteria (class); Actinobacteridae; Actinomycetales; Micrococcineae; Micrococcaceae	OTU 1532: Rothia mucilaginosa	Rothia mucilaginosa	1	7.06655e-05	1	0.549451	0	0	0	0	0	0	0	0	0	0	0	0	0	0	0	0	0	0	0	0	0	0	0	0	0	0	0	0	0	0	0	0	0	0	0	0	0	0
vogue0833	72.2	378	b11988	b11988 AP009152 Kocuria rhizophila DC2201	root; cellular organisms; Bacteria; Actinobacteria; Actinobacteria (class); Actinobacteridae; Actinomycetales; Micrococcineae; Micrococcaceae; Kocuria	OTU 0833: Kocuria rhizophila	Kocuria rhizophila	1	7.06655e-05	1	0.549451	0	0	0	0	0	0	0	0	0	0	0	1	0	0	0	0	0	0	0	0	0	0	0	0	0	0	0	0	0	0	0	0	0	0	0	0	0	0
vogue0834	75.9	520	b11953	b11953 NC_012803 Micrococcus luteus NCTC 2665	root; cellular organisms; Bacteria; Actinobacteria; Actinobacteria (class); Actinobacteridae; Actinomycetales; Micrococcineae; Micrococcaceae; Micrococcus	OTU 0834: Micrococcus luteus	Micrococcus luteus	1	7.06655e-05	1	0.549451	0	0	0	0	0	0	0	0	0	0	0	0	0	0	0	0	0	0	0	0	0	0	0	0	0	0	0	0	0	0	0	0	0	0	0	0	0	0
vogue0145	84.4	552	b19707	b19707 NZ_AGBA01000005 Propionibacterium avidum ATCC 25577	root; cellular organisms; Bacteria; Actinobacteria; Actinobacteria (class); Actinobacteridae; Actinomycetales; Propionibacterineae; Propionibacteriaceae; Propionibacterium	OTU 0145: Propionibacterium avidum	Propionibacterium avidum	1	7.06655e-05	1	0.549451	0	0	0	0	0	0	0	0	0	0	0	0	0	0	0	0	0	0	0	0	0	0	0	0	0	0	0	0	0	0	0	0	0	0	0	0	0	0
vogue1246	91.3	555	b18373	b18373 ADXW01000015 Propionibacterium acnes HL002PA1	root; cellular organisms; Bacteria; Actinobacteria; Actinobacteria (class); Actinobacteridae; Actinomycetales; Propionibacterineae; Propionibacteriaceae; Propionibacterium	OTU 1246: Propionibacterium acnes	Propionibacterium acnes	1	7.06655e-05	1	0.549451	0	0	0	0	0	0	0	0	0	0	0	0	0	0	0	0	0	0	0	0	0	0	0	0	0	0	0	0	0	0	0	0	0	0	0	0	0	0
vogue0247	89.1	276	b18859	b18859 FR845719 Streptomyces venezuelae ATCC 10712	root; cellular organisms; Bacteria; Actinobacteria; Actinobacteria (class); Actinobacteridae; Actinomycetales; Streptomycineae; Streptomycetaceae; Streptomyces	OTU 0247: Streptomyces venezuelae	Streptomyces venezuelae	1	7.06655e-05	1	0.549451	0	0	0	0	0	0	0	0	0	0	0	0	0	0	0	0	0	0	0	0	0	0	0	0	0	0	0	0	0	0	0	0	0	0	0	0	0	0
vogue0581	72.1	287	b14082	b14082 NC_013595 Streptosporangium roseum DSM 43021	root; cellular organisms; Bacteria; Actinobacteria; Actinobacteria (class); Actinobacteridae; Actinomycetales; Streptosporangineae; Streptosporangiaceae; Streptosporangium	OTU 0581: Streptosporangium roseum	Streptosporangium roseum	1	7.06655e-05	1	0.549451	0	0	0	0	0	0	0	0	0	0	0	0	0	0	0	0	0	0	0	0	0	0	0	0	0	0	0	0	0	0	0	0	0	0	0	0	0	0
vogue1656	94.8	231	b18713	b18713 AEJD00000000 Gardnerella vaginalis 101 NULL	root; cellular organisms; Bacteria; Actinobacteria; Actinobacteria (class); Actinobacteridae; Bifidobacteriales; Bifidobacteriaceae; Gardnerella	OTU 1656: Gardnerella vaginalis subgroup D	Gardnerella vaginalis subgroup D	1	7.06655e-05	1	0.549451	0	0	0	0	0	0	0	0	0	0	0	0	0	0	0	0	0	0	0	0	0	0	0	0	0	0	0	0	0	0	0	0	0	0	0	0	0	0
vogue1657	78.5	552	b3386	b3386 AY123673 Gardnerella vaginalis ATCC 14018	root; cellular organisms; Bacteria; Actinobacteria; Actinobacteria (class); Actinobacteridae; Bifidobacteriales; Bifidobacteriaceae; Gardnerella	OTU 1657: Gardnerella vaginalis subgroup C	Gardnerella vaginalis subgroup C	1	7.06655e-05	1	0.549451	0	0	0	0	0	0	0	0	0	0	0	0	0	0	0	0	0	0	0	0	0	0	0	0	0	0	0	0	0	0	0	0	0	0	0	0	0	0
vogue1666	90.1	192	b3386	b3386 AY123673 Gardnerella vaginalis ATCC 14018	root; cellular organisms; Bacteria; Actinobacteria; Actinobacteria (class); Actinobacteridae; Bifidobacteriales; Bifidobacteriaceae; Gardnerella	OTU 1666: Gardnerella vaginalis subgroup C	Gardnerella vaginalis subgroup C	1	7.06655e-05	1	0.549451	0	0	0	0	0	0	0	0	0	0	0	0	0	0	0	0	0	0	0	0	0	0	0	0	0	0	0	0	0	0	0	0	0	0	0	0	0	0
vogue1234	91.8	560	b13606	b13606 NC_013203 Atopobium parvulum DSM 20469	root; cellular organisms; Bacteria; Actinobacteria; Actinobacteria (class); Coriobacteridae; Coriobacteriales; Coriobacterineae; Coriobacteriaceae; Atopobium	OTU 1234: Atopobium parvulum	Atopobium parvulum	1	7.06655e-05	1	0.549451	0	0	0	0	0	0	0	0	0	0	0	0	0	0	0	0	0	0	0	0	0	0	0	0	0	0	0	0	0	0	0	0	0	0	0	0	0	0
vogue1685	98.7	297	b21019	b21019 NZ_AGWQ01000004 Actinomyces turicensis ACS-279-V-Col4	root; cellular organisms; Bacteria; Actinobacteria; Actinobacteria; Actinobacteridae; Actinomycetales; Actinomycineae; Actinomycetaceae; Actinomyces	OTU 1685: Actinomyces turicensis	Actinomyces turicensis	1	7.06655e-05	1	0.549451	0	0	0	0	0	0	0	0	0	0	0	0	0	0	0	0	0	0	0	0	0	0	0	0	0	0	0	0	0	0	0	0	0	0	0	0	0	0
vogue0792	72.6	552	b20499	b20499 NC_016943 Blastococcus saxobsidens DD2	root; cellular organisms; Bacteria; Actinobacteria; Actinobacteria; Actinobacteridae; Actinomycetales; Frankineae; Geodermatophilaceae; Blastococcus	OTU 0792: Blastococcus saxobsidens	Blastococcus saxobsidens	1	7.06655e-05	1	0.549451	0	0	0	0	0	0	0	0	0	0	0	0	0	0	0	0	0	0	0	0	0	0	0	0	0	0	0	0	0	0	0	0	0	0	0	0	0	0
vogue0712	80.1	553	b21884	b21884 NZ_AMSP01000002 Brevibacterium casei S18	root; cellular organisms; Bacteria; Actinobacteria; Actinobacteria; Actinobacteridae; Actinomycetales; Micrococcineae; Brevibacteriaceae; Brevibacterium	OTU 0712: Brevibacterium casei	Brevibacterium casei	1	7.06655e-05	1	0.549451	0	0	0	0	0	0	0	0	0	0	0	0	0	0	0	0	0	0	0	0	0	0	0	0	0	0	0	0	0	0	0	0	0	0	0	0	0	0
vogue1447	78.9	454	b21884	b21884 NZ_AMSP01000002 Brevibacterium casei S18	root; cellular organisms; Bacteria; Actinobacteria; Actinobacteria; Actinobacteridae; Actinomycetales; Micrococcineae; Brevibacteriaceae; Brevibacterium	OTU 1447: Brevibacterium casei	Brevibacterium casei	1	7.06655e-05	1	0.549451	0	0	0	0	0	0	0	0	0	0	0	0	0	0	0	0	0	0	0	0	0	0	0	0	0	0	0	0	0	0	0	0	0	0	0	0	0	0
vogue0970	58.2	446	b13530	b13530 CP001229 Sulfurihydrogenibium azorense Az-Fu1	root; cellular organisms; Bacteria; Aquificae; Aquificae (class); Aquificales; Hydrogenothermaceae; Sulfurihydrogenibium	OTU 0970: Sulfurihydrogenibium azorense	Sulfurihydrogenibium azorense	1	7.06655e-05	1	0.549451	0	0	0	0	0	0	0	0	0	0	0	0	0	0	0	0	0	0	0	0	0	0	0	0	0	0	0	0	0	0	0	0	0	0	0	0	0	0
vogue0014	71.6	358	b17655	b17655 AB547552 Bacteroides coagulans JCM 12528	root; cellular organisms; Bacteria; Bacteroidetes/Chlorobi group; Bacteroidetes; Bacteroidia; Bacteroidales; Bacteroidaceae; Bacteroides	OTU 0014: Bacteroides coagulans	Bacteroides coagulans	1	7.06655e-05	1	0.549451	0	0	0	0	0	0	0	0	0	0	0	0	0	0	0	0	0	0	0	0	0	0	0	0	0	0	0	0	0	0	0	0	0	0	0	0	0	0
vogue1312	95.8	264	b17655	b17655 AB547552 Bacteroides coagulans JCM 12528	root; cellular organisms; Bacteria; Bacteroidetes/Chlorobi group; Bacteroidetes; Bacteroidia; Bacteroidales; Bacteroidaceae; Bacteroides	OTU 1312: Bacteroides coagulans	Bacteroides coagulans	1	7.06655e-05	1	0.549451	0	0	0	0	0	1	0	0	0	0	0	0	0	0	0	0	0	0	0	0	0	0	0	0	0	0	0	0	0	0	0	0	0	0	0	0	0	0
vogue1625	99.6	499	b18794	b18794 AFBM01000010 Bacteroides clarus YIT 12056	root; cellular organisms; Bacteria; Bacteroidetes/Chlorobi group; Bacteroidetes; Bacteroidia; Bacteroidales; Bacteroidaceae; Bacteroides	OTU 1625: Bacteroides clarus	Bacteroides clarus	1	7.06655e-05	1	0.549451	0	0	0	0	0	0	0	0	0	0	0	0	0	0	0	0	0	0	0	0	0	0	0	0	0	0	0	0	0	0	0	0	0	0	0	0	0	0
vogue0267	76.6	558	b17663	b17663 AB547561 Barnesiella viscericola JCM 13660	root; cellular organisms; Bacteria; Bacteroidetes/Chlorobi group; Bacteroidetes; Bacteroidia; Bacteroidales; Porphyromonadaceae; Barnesiella	OTU 0267: Barnesiella viscericola	Barnesiella viscericola	1	7.06655e-05	1	0.549451	0	0	0	0	0	0	0	0	0	0	0	0	0	0	0	0	0	0	0	0	0	0	0	0	0	0	0	0	1	0	0	0	0	0	0	0	0	0
vogue0460	77.6	431	b17663	b17663 AB547561 Barnesiella viscericola JCM 13660	root; cellular organisms; Bacteria; Bacteroidetes/Chlorobi group; Bacteroidetes; Bacteroidia; Bacteroidales; Porphyromonadaceae; Barnesiella	OTU 0460: Barnesiella viscericola	Barnesiella viscericola	1	7.06655e-05	1	0.549451	0	0	0	0	0	0	0	0	0	0	0	0	0	0	0	0	0	0	0	0	0	0	0	0	0	0	0	0	0	0	0	0	0	0	0	0	0	0
vogue0802	76.6	558	b17663	b17663 AB547561 Barnesiella viscericola JCM 13660	root; cellular organisms; Bacteria; Bacteroidetes/Chlorobi group; Bacteroidetes; Bacteroidia; Bacteroidales; Porphyromonadaceae; Barnesiella	OTU 0802: Barnesiella viscericola	Barnesiella viscericola	1	7.06655e-05	1	0.549451	0	0	0	0	0	0	0	0	0	0	0	0	0	0	0	0	0	0	0	0	0	0	0	0	0	0	0	0	0	0	0	0	0	0	0	0	0	0
vogue1533	76.1	439	b17663	b17663 AB547561 Barnesiella viscericola JCM 13660	root; cellular organisms; Bacteria; Bacteroidetes/Chlorobi group; Bacteroidetes; Bacteroidia; Bacteroidales; Porphyromonadaceae; Barnesiella	OTU 1533: Barnesiella viscericola	Barnesiella viscericola	1	7.06655e-05	1	0.549451	0	0	0	0	0	0	0	0	0	0	0	0	0	0	0	0	0	0	0	0	0	0	0	0	0	1	0	0	0	0	0	0	0	0	0	0	0	0
vogue0462	80.1	297	b17643	b17643 AB547580 Porphyromonas endodontalis JCM 8526	root; cellular organisms; Bacteria; Bacteroidetes/Chlorobi group; Bacteroidetes; Bacteroidia; Bacteroidales; Porphyromonadaceae; Porphyromonas	OTU 0462: Porphyromonas endodontalis	Porphyromonas endodontalis	1	7.06655e-05	1	0.549451	0	0	0	0	0	0	0	0	0	0	0	0	0	0	0	0	0	0	0	0	0	0	0	0	0	0	0	0	0	0	0	0	0	0	0	0	0	0
vogue0667	73.7	436	b17634	b17634 AB547589 Porphyromonas uenonis JCM 13868	root; cellular organisms; Bacteria; Bacteroidetes/Chlorobi group; Bacteroidetes; Bacteroidia; Bacteroidales; Porphyromonadaceae; Porphyromonas	OTU 0667: Porphyromonas uenonis	Porphyromonas uenonis	1	7.06655e-05	1	0.549451	0	0	0	0	0	0	0	0	0	0	0	0	0	0	0	0	0	0	0	0	0	0	0	0	0	0	0	0	0	0	0	0	0	0	0	0	0	0
vogue0715	73.2	402	b17643	b17643 AB547580 Porphyromonas endodontalis JCM 8526	root; cellular organisms; Bacteria; Bacteroidetes/Chlorobi group; Bacteroidetes; Bacteroidia; Bacteroidales; Porphyromonadaceae; Porphyromonas	OTU 0715: Porphyromonas endodontalis	Porphyromonas endodontalis	1	7.06655e-05	1	0.549451	0	0	0	0	0	0	0	0	0	0	0	0	0	0	0	0	0	0	0	0	0	0	0	0	0	0	0	0	0	0	0	0	0	0	0	0	0	0
vogue0149	76.8	474	b17631	b17631 AB547592 Prevotella baroniae JCM 13447	root; cellular organisms; Bacteria; Bacteroidetes/Chlorobi group; Bacteroidetes; Bacteroidia; Bacteroidales; Prevotellaceae; Prevotella	OTU 0149: Prevotella baroniae	Prevotella baroniae	1	7.06655e-05	1	0.549451	0	0	0	0	0	0	0	0	0	0	0	0	0	0	0	0	0	0	0	0	0	0	0	0	0	0	0	0	1	0	0	0	0	0	0	0	0	0
vogue0274	82.2	557	b17631	b17631 AB547592 Prevotella baroniae JCM 13447	root; cellular organisms; Bacteria; Bacteroidetes/Chlorobi group; Bacteroidetes; Bacteroidia; Bacteroidales; Prevotellaceae; Prevotella	OTU 0274: Prevotella baroniae	Prevotella baroniae	1	7.06655e-05	1	0.549451	0	0	0	0	0	0	0	0	0	0	0	0	0	0	0	0	0	0	0	0	0	0	0	0	0	0	0	0	0	0	0	0	0	0	0	0	0	0
vogue0902	77.1	462	b6844	b6844 AY691283 Prevotella heparinolytica ATCC 35895	root; cellular organisms; Bacteria; Bacteroidetes/Chlorobi group; Bacteroidetes; Bacteroidia; Bacteroidales; Prevotellaceae; Prevotella	OTU 0902: Prevotella heparinolytica	Prevotella heparinolytica	1	7.06655e-05	1	0.549451	0	0	0	0	0	0	0	0	0	0	0	0	0	0	0	0	0	0	0	0	0	0	0	0	0	0	0	0	0	0	0	0	0	0	0	0	0	0
vogue1059	80.2	561	b14123	b14123 ACBX01000045 Prevotella copri DSM 18205	root; cellular organisms; Bacteria; Bacteroidetes/Chlorobi group; Bacteroidetes; Bacteroidia; Bacteroidales; Prevotellaceae; Prevotella	OTU 1059: Prevotella copri	Prevotella copri	1	7.06655e-05	1	0.549451	0	0	0	0	0	0	0	0	0	0	0	0	0	0	0	0	0	0	0	0	0	0	0	0	0	0	0	0	0	0	0	0	0	0	0	0	0	0
vogue1195	98.1	217	b17632	b17632 AB547591 Prevotella amnii JCM 14753	root; cellular organisms; Bacteria; Bacteroidetes/Chlorobi group; Bacteroidetes; Bacteroidia; Bacteroidales; Prevotellaceae; Prevotella	OTU 1195: Prevotella amnii	Prevotella amnii	1	7.06655e-05	1	0.549451	0	0	0	0	0	0	0	0	0	0	0	0	0	0	0	0	0	0	0	0	0	0	0	0	0	0	0	0	0	0	0	0	0	0	0	0	0	0
vogue1338	92.4	240	b17624	b17624 AB547599 Prevotella corporis JCM 8529	root; cellular organisms; Bacteria; Bacteroidetes/Chlorobi group; Bacteroidetes; Bacteroidia; Bacteroidales; Prevotellaceae; Prevotella	OTU 1338: Prevotella corporis	Prevotella corporis	1	7.06655e-05	1	0.549451	0	0	0	0	0	1	0	0	0	0	0	0	0	0	0	0	0	0	0	0	0	0	0	0	0	0	0	0	0	0	0	0	0	0	0	0	0	0
vogue1467	95.7	209	b17590	b17590 AB547633 Prevotella timonensis JCM 15640	root; cellular organisms; Bacteria; Bacteroidetes/Chlorobi group; Bacteroidetes; Bacteroidia; Bacteroidales; Prevotellaceae; Prevotella	OTU 1467: Prevotella timonensis	Prevotella timonensis	1	7.06655e-05	1	0.549451	0	0	0	0	0	0	0	0	0	0	0	0	0	0	0	0	0	0	0	0	0	0	0	0	0	0	0	0	0	0	0	0	0	0	0	0	0	0
vogue0422	73.3	451	b21125	b21125 NZ_CAEG01000015 Alistipes sp. JC136 P148	root; cellular organisms; Bacteria; Bacteroidetes/Chlorobi group; Bacteroidetes; Bacteroidia; Bacteroidales; Rikenellaceae; Alistipes	OTU 0422: Alistipes sp.	Alistipes sp.	1	7.06655e-05	1	0.549451	0	0	0	0	0	0	0	0	0	0	0	0	0	0	0	0	0	0	0	0	0	0	0	0	0	0	0	0	0	0	0	0	0	0	0	0	0	0
vogue0424	74.8	562	b16661	b16661 FP929032 Alistipes shahii WAL 8301	root; cellular organisms; Bacteria; Bacteroidetes/Chlorobi group; Bacteroidetes; Bacteroidia; Bacteroidales; Rikenellaceae; Alistipes	OTU 0424: Alistipes shahii	Alistipes shahii	1	7.06655e-05	1	0.549451	0	0	0	0	0	0	0	0	0	0	0	0	0	0	0	0	0	0	0	0	0	0	0	0	0	0	0	0	0	0	0	0	0	0	0	0	0	0
vogue0514	68.7	558	b19742	b19742 ADLD01000009 Alistipes indistinctus YIT 12060	root; cellular organisms; Bacteria; Bacteroidetes/Chlorobi group; Bacteroidetes; Bacteroidia; Bacteroidales; Rikenellaceae; Alistipes	OTU 0514: Alistipes indistinctus	Alistipes indistinctus	1	7.06655e-05	1	0.549451	0	0	0	0	0	0	0	0	0	0	0	0	0	0	0	0	0	0	0	0	0	0	0	0	0	0	0	0	0	0	0	0	0	0	0	0	0	0
vogue0882	73.1	557	b22690	b22690 NC_020054 Fibrella aestuarina BUZ 2 DSM 22563	root; cellular organisms; Bacteria; Bacteroidetes/Chlorobi group; Bacteroidetes; Cytophagia; Cytophagales; Cytophagaceae; Fibrella	OTU 0882: Fibrella aestuarina	Fibrella aestuarina	1	7.06655e-05	1	0.549451	0	0	0	0	0	0	0	0	0	0	0	0	0	0	0	0	0	0	0	0	0	0	0	0	0	0	0	0	0	0	0	0	0	0	0	0	0	0
vogue0662	70.5	557	b10205	b10205 DQ914834 Sphingobacterium canadense CR11	root; cellular organisms; Bacteria; Bacteroidetes/Chlorobi group; Bacteroidetes; Sphingobacteria; Sphingobacteriales; Sphingobacteriaceae; Sphingobacterium	OTU 0662: Sphingobacterium canadense	Sphingobacterium canadense	1	7.06655e-05	1	0.549451	0	0	0	0	0	0	0	0	0	0	0	0	0	0	0	0	0	0	0	0	0	0	0	0	0	0	0	0	0	0	0	0	0	0	0	0	0	0
vogue1552	99.8	567	b10204	b10204 DQ914835 Sphingobacterium multivorum LMG8342	root; cellular organisms; Bacteria; Bacteroidetes/Chlorobi group; Bacteroidetes; Sphingobacteria; Sphingobacteriales; Sphingobacteriaceae; Sphingobacterium	OTU 1552: Sphingobacterium multivorum	Sphingobacterium multivorum	1	7.06655e-05	1	0.549451	0	0	0	0	0	0	0	0	0	0	0	0	0	0	0	0	0	0	0	0	0	0	0	0	0	0	0	0	0	0	0	0	0	0	0	0	0	0
vogue0190	66.6	561	b7637	b7637 NC_009337 Prosthecochloris vibrioformis DSM 265	root; cellular organisms; Bacteria; Chlorobi; Chlorobia; Chlorobiales; Chlorobiaceae; Prosthecochloris	OTU 0190: Prosthecochloris vibrioformis	Prosthecochloris vibrioformis	1	7.06655e-05	1	0.549451	0	0	0	0	0	0	0	0	0	0	0	0	0	0	0	0	0	0	0	0	0	0	0	0	0	0	0	0	0	0	0	0	0	0	0	0	0	0
vogue0303	68.4	328	b7594	b7594 NC_011059 Prosthecochloris aestuarii DSM 271	root; cellular organisms; Bacteria; Chlorobi; Chlorobia; Chlorobiales; Chlorobiaceae; Prosthecochloris	OTU 0303: Prosthecochloris aestuarii	Prosthecochloris aestuarii	1	7.06655e-05	1	0.549451	0	0	0	0	0	0	0	0	0	0	0	0	0	0	0	0	0	0	0	0	0	0	0	0	0	0	0	0	0	0	0	0	0	0	0	0	0	0
vogue0347	89	245	b20546	b20546 CP002191 Deinococcus gobiensis I-0	root; cellular organisms; Bacteria; Deinococcus-Thermus; Deinococci; Deinococcales; Deinococcaceae; Deinococcus	OTU 0347: Deinococcus gobiensis	Deinococcus gobiensis	1	7.06655e-05	1	0.549451	0	0	0	0	0	0	0	0	0	0	0	0	0	0	0	0	0	0	0	0	0	0	0	0	0	0	0	0	0	0	0	1	0	0	0	0	0	0
vogue1581	79.5	177	b9497	b9497 AY453859 Deinococcus grandis DSMZ 3693	root; cellular organisms; Bacteria; Deinococcus-Thermus; Deinococci; Deinococcales; Deinococcaceae; Deinococcus	OTU 1581: Deinococcus grandis	Deinococcus grandis	1	7.06655e-05	1	0.549451	0	0	0	0	0	0	0	0	0	0	0	0	0	0	0	0	0	0	0	0	0	0	0	0	0	0	0	0	0	0	0	0	0	0	0	0	0	0
vogue0043	78.5	560	b21415	b21415 NC_018704 Amphibacillus xylanus NBRC 15112	root; cellular organisms; Bacteria; Firmicutes; Bacilli; Bacillales; Bacillaceae; Amphibacillus	OTU 0043: Amphibacillus xylanus	Amphibacillus xylanus	1	7.06655e-05	1	0.549451	0	0	0	0	0	0	0	0	0	0	0	0	0	0	0	0	0	0	0	0	0	0	0	0	0	0	0	0	0	0	0	0	0	0	0	0	0	0
vogue0165	77.8	495	b21415	b21415 NC_018704 Amphibacillus xylanus NBRC 15112	root; cellular organisms; Bacteria; Firmicutes; Bacilli; Bacillales; Bacillaceae; Amphibacillus	OTU 0165: Amphibacillus xylanus	Amphibacillus xylanus	1	7.06655e-05	1	0.549451	0	0	0	0	0	0	0	0	0	0	0	0	0	0	0	0	0	0	0	0	0	0	0	0	0	0	0	0	0	0	0	0	0	0	0	0	0	0
vogue0696	61.2	410	b21415	b21415 NC_018704 Amphibacillus xylanus NBRC 15112	root; cellular organisms; Bacteria; Firmicutes; Bacilli; Bacillales; Bacillaceae; Amphibacillus	OTU 0696: Amphibacillus xylanus	Amphibacillus xylanus	1	7.06655e-05	1	0.549451	0	0	0	0	0	0	0	0	0	0	0	0	0	0	0	0	0	0	0	0	0	0	0	0	0	0	0	0	0	0	0	0	0	0	0	0	0	0
vogue1545	93.3	492	b14375	b14375 NZ_ACDZ02000011 Gemella haemolysans ATCC 10379	root; cellular organisms; Bacteria; Firmicutes; Bacilli; Bacillales; Bacillales incertae sedis; Bacillales Family XI. Incertae Sedis; Gemella	OTU 1545: Gemella haemolysans	Gemella haemolysans	1	7.06655e-05	1	0.549451	0	0	0	0	0	0	1	0	0	0	0	0	0	0	0	0	0	0	0	0	0	0	0	0	0	0	0	0	0	0	0	0	0	0	0	0	0	0
vogue1546	92.1	252	b14375	b14375 NZ_ACDZ02000011 Gemella haemolysans ATCC 10379	root; cellular organisms; Bacteria; Firmicutes; Bacilli; Bacillales; Bacillales incertae sedis; Bacillales Family XI. Incertae Sedis; Gemella	OTU 1546: Gemella haemolysans	Gemella haemolysans	1	7.06655e-05	1	0.549451	0	0	0	0	0	0	0	0	0	0	0	0	0	0	0	0	0	0	0	0	0	0	0	0	0	0	0	0	0	0	0	0	0	0	0	0	0	0
vogue0038	84.9	476	b18823	b18823 AP012157 Solibacillus silvestris StLB046	root; cellular organisms; Bacteria; Firmicutes; Bacilli; Bacillales; Planococcaceae; Solibacillus	OTU 0038: Solibacillus silvestris	Solibacillus silvestris	1	7.06655e-05	1	0.549451	0	0	0	0	0	0	0	0	0	0	0	0	0	0	0	0	0	0	0	0	0	0	0	0	0	0	0	0	0	0	0	0	0	0	0	0	0	0
vogue0775	87.9	470	b235	b235 AF053574 Staphylococcus caprae ATCC 35538	root; cellular organisms; Bacteria; Firmicutes; Bacilli; Bacillales; Staphylococcaceae; Staphylococcus	OTU 0775: Staphylococcus caprae	Staphylococcus caprae	1	7.06655e-05	1	0.549451	0	0	0	0	0	0	0	0	0	0	0	0	0	0	0	0	0	0	0	0	0	0	0	0	0	0	0	0	0	0	0	0	0	0	0	0	0	0
vogue1138	88.6	430	b1457	b1457 AF242279 Staphylococcus carnosus H	root; cellular organisms; Bacteria; Firmicutes; Bacilli; Bacillales; Staphylococcaceae; Staphylococcus	OTU 1138: Staphylococcus carnosus	Staphylococcus carnosus	1	7.06655e-05	1	0.549451	0	0	0	0	0	0	0	0	0	0	0	0	0	0	0	0	0	0	0	0	0	0	0	0	0	0	0	0	0	0	0	0	0	0	0	0	0	0
vogue0732	82.5	552	b9179	b9179 DQ681229 Atopostipes suicloacalis PPC79	root; cellular organisms; Bacteria; Firmicutes; Bacilli; Lactobacillales; Carnobacteriaceae; Atopostipes	OTU 0732: Atopostipes suicloacalis	Atopostipes suicloacalis	1	7.06655e-05	1	0.549451	0	0	0	0	0	0	0	0	0	0	0	0	0	0	0	0	0	0	0	0	0	0	0	0	0	0	0	0	0	0	0	0	0	0	0	0	0	0
vogue1494	81.1	362	b9179	b9179 DQ681229 Atopostipes suicloacalis PPC79	root; cellular organisms; Bacteria; Firmicutes; Bacilli; Lactobacillales; Carnobacteriaceae; Atopostipes	OTU 1494: Atopostipes suicloacalis	Atopostipes suicloacalis	1	7.06655e-05	1	0.549451	0	0	0	0	0	0	0	0	0	0	0	0	0	0	0	0	0	0	0	0	0	0	0	0	0	0	0	0	0	0	0	0	0	0	0	0	0	0
vogue1119	98.8	245	b15282	b15282 NZ_ACLN01000008 Lactobacillus iners DSM 13335	root; cellular organisms; Bacteria; Firmicutes; Bacilli; Lactobacillales; Lactobacillaceae; Lactobacillus	OTU 1119: Lactobacillus iners	Lactobacillus iners	1	7.06655e-05	1	0.549451	0	0	0	0	0	0	0	0	0	0	0	0	0	0	0	0	0	0	0	0	0	0	0	0	0	0	0	0	0	0	0	0	0	0	0	0	0	0
vogue1170	90.3	348	b15955	b15955 FJ577567 Lactobacillus sp. L6 N68	root; cellular organisms; Bacteria; Firmicutes; Bacilli; Lactobacillales; Lactobacillaceae; Lactobacillus	OTU 1170: Lactobacillus sp. L6	Lactobacillus sp. L6	1	7.06655e-05	1	0.549451	0	0	0	0	0	0	0	0	0	0	0	0	0	0	0	0	0	0	0	0	0	0	0	0	0	0	0	0	0	0	0	0	0	0	0	0	0	0
vogue1183	96.7	306	b7850	b7850 AF429687 Lactobacillus jensenii ATCC 25258	root; cellular organisms; Bacteria; Firmicutes; Bacilli; Lactobacillales; Lactobacillaceae; Lactobacillus	OTU 1183: Lactobacillus jensenii	Lactobacillus jensenii	1	7.06655e-05	1	0.549451	0	0	0	0	0	0	0	0	0	0	0	0	0	0	0	0	0	0	0	0	0	0	0	0	0	0	0	0	0	0	0	0	0	0	0	0	0	0
vogue1188	99.2	239	b10199	b10199 EF571590 Lactobacillus gasseri ATCC 33323	root; cellular organisms; Bacteria; Firmicutes; Bacilli; Lactobacillales; Lactobacillaceae; Lactobacillus	OTU 1188: Lactobacillus gasseri	Lactobacillus gasseri	1	7.06655e-05	1	0.549451	0	0	0	0	0	0	0	0	0	0	0	0	0	0	0	0	0	0	0	0	0	0	0	0	0	0	0	0	0	0	0	0	0	0	0	0	0	0
vogue1220	99.5	205	b7450	b7450 AY562570 Lactobacillus crispatus CECT4840	root; cellular organisms; Bacteria; Firmicutes; Bacilli; Lactobacillales; Lactobacillaceae; Lactobacillus	OTU 1220: Lactobacillus crispatus	Lactobacillus crispatus	1	7.06655e-05	1	0.549451	0	0	0	0	0	0	0	0	0	0	0	0	0	0	0	0	0	0	0	0	0	0	0	0	0	0	0	0	0	0	0	0	0	0	0	0	0	0
vogue1222	97.7	218	b7450	b7450 AY562570 Lactobacillus crispatus CECT4840	root; cellular organisms; Bacteria; Firmicutes; Bacilli; Lactobacillales; Lactobacillaceae; Lactobacillus	OTU 1222: Lactobacillus crispatus	Lactobacillus crispatus	1	7.06655e-05	1	0.549451	0	0	0	0	0	0	0	0	0	0	0	0	0	0	0	0	0	0	0	0	0	0	0	0	0	0	0	0	0	0	0	1	0	0	0	0	0	0
vogue1395	96.6	233	b10199	b10199 EF571590 Lactobacillus gasseri ATCC 33323	root; cellular organisms; Bacteria; Firmicutes; Bacilli; Lactobacillales; Lactobacillaceae; Lactobacillus	OTU 1395: Lactobacillus gasseri	Lactobacillus gasseri	1	7.06655e-05	1	0.549451	0	0	0	0	0	0	0	0	0	0	0	0	0	0	0	0	0	0	0	0	0	0	0	0	0	0	0	0	0	0	0	0	0	0	0	0	0	0
vogue1600	90.5	239	b26399	b26399 NZ_AHIT01000029 Lactobacillus mucosae LM1	root; cellular organisms; Bacteria; Firmicutes; Bacilli; Lactobacillales; Lactobacillaceae; Lactobacillus	OTU 1600: Lactobacillus mucosae	Lactobacillus mucosae	1	7.06655e-05	1	0.549451	0	0	0	0	0	0	0	0	0	0	0	0	0	0	0	0	0	0	0	0	0	0	0	0	0	0	0	0	0	0	0	0	0	0	0	0	0	0
vogue1661	97.2	250	b7850	b7850 AF429687 Lactobacillus jensenii ATCC 25258	root; cellular organisms; Bacteria; Firmicutes; Bacilli; Lactobacillales; Lactobacillaceae; Lactobacillus	OTU 1661: Lactobacillus jensenii	Lactobacillus jensenii	1	7.06655e-05	1	0.549451	0	0	0	0	0	0	0	0	0	0	0	0	0	0	0	0	0	0	0	0	0	0	0	0	0	0	0	0	0	0	0	0	0	0	0	0	0	0
vogue0119	98.8	320	v5168	v5168 3898 Streptococcus waius CCUG43003	root; cellular organisms; Bacteria; Firmicutes; Bacilli; Lactobacillales; Streptococcaceae; Streptococcus	OTU 0119: Streptococcus waius	Streptococcus waius	1	7.06655e-05	1	0.549451	0	0	0	0	0	0	0	0	0	0	0	0	0	0	0	0	0	0	0	0	0	0	0	0	0	0	0	0	0	0	0	0	0	0	0	0	0	0
vogue1423	94.9	352	v5155	v5155 3881 Streptococcus parasanguinis ATCC 15912	root; cellular organisms; Bacteria; Firmicutes; Bacilli; Lactobacillales; Streptococcaceae; Streptococcus	OTU 1423: Streptococcus parasanguinis	Streptococcus parasanguinis	1	7.06655e-05	1	0.549451	0	0	0	0	0	0	0	0	0	0	0	0	0	0	0	0	0	0	0	0	0	0	0	0	0	0	0	0	0	0	0	0	0	0	0	0	0	0
vogue1424	99.2	360	b5833	b5833 AY691303 Streptococcus hyointestinalis ATCC 49169	root; cellular organisms; Bacteria; Firmicutes; Bacilli; Lactobacillales; Streptococcaceae; Streptococcus	OTU 1424: Streptococcus hyointestinalis	Streptococcus hyointestinalis	1	7.06655e-05	1	0.549451	0	0	0	0	0	0	0	0	0	0	0	0	0	0	0	0	0	0	0	0	0	0	0	0	0	0	0	0	0	0	0	0	0	0	0	0	0	0
vogue0128	85.3	274	b16218	b16218 FJ588268 Clostridia sp. NC015 6130_E08_034_012, 012_cl0_sn25	root; cellular organisms; Bacteria; Firmicutes; Clostridia	OTU 0128: Clostridia sp. NC015	Clostridia sp. NC015	1	7.06655e-05	1	0.549451	0	0	0	0	0	0	0	0	0	0	0	0	0	0	0	0	0	0	0	0	0	0	0	0	0	0	0	0	1	0	0	0	0	0	0	0	0	0
vogue0057	77.1	560	b10849	b10849 NZ_ABGD02000012 Anaerotruncus colihominis DSM17241	root; cellular organisms; Bacteria; Firmicutes; Clostridia; Clostridiales; Clostridiaceae; Anaerotruncus	OTU 0057: Anaerotruncus colihominis	Anaerotruncus colihominis	1	7.06655e-05	1	0.549451	0	0	0	0	0	0	0	0	0	0	0	0	0	0	0	0	0	0	0	0	0	0	0	0	0	0	0	0	0	0	0	0	0	0	0	0	0	0
vogue0503	78	552	b10849	b10849 NZ_ABGD02000012 Anaerotruncus colihominis DSM17241	root; cellular organisms; Bacteria; Firmicutes; Clostridia; Clostridiales; Clostridiaceae; Anaerotruncus	OTU 0503: Anaerotruncus colihominis	Anaerotruncus colihominis	1	7.06655e-05	1	0.549451	0	0	0	0	0	0	0	0	0	0	0	0	0	0	0	0	0	0	0	0	0	0	0	0	0	0	0	0	0	0	0	0	0	0	0	0	0	0
vogue0819	80.1	405	b10849	b10849 NZ_ABGD02000012 Anaerotruncus colihominis DSM17241	root; cellular organisms; Bacteria; Firmicutes; Clostridia; Clostridiales; Clostridiaceae; Anaerotruncus	OTU 0819: Anaerotruncus colihominis	Anaerotruncus colihominis	1	7.06655e-05	1	0.549451	0	0	0	0	0	0	0	0	0	0	0	0	0	0	0	0	0	0	0	0	0	0	0	0	0	0	0	0	0	0	0	0	0	0	0	0	0	0
vogue0912	73.2	546	b10849	b10849 NZ_ABGD02000012 Anaerotruncus colihominis DSM17241	root; cellular organisms; Bacteria; Firmicutes; Clostridia; Clostridiales; Clostridiaceae; Anaerotruncus	OTU 0912: Anaerotruncus colihominis	Anaerotruncus colihominis	1	7.06655e-05	1	0.549451	0	0	0	0	0	0	0	0	0	0	0	0	0	0	0	0	0	0	0	0	0	0	0	0	0	0	0	0	0	0	0	0	0	0	0	0	0	0
vogue0051	81.1	395	b26416	b26416 AQOB01000002 Butyricicoccus pullicaecorum 1.2	root; cellular organisms; Bacteria; Firmicutes; Clostridia; Clostridiales; Clostridiaceae; Butyricicoccus	OTU 0051: Butyricicoccus pullicaecorum	Butyricicoccus pullicaecorum	1	7.06655e-05	1	0.549451	0	0	0	0	0	0	0	0	0	0	0	0	0	0	0	0	0	0	0	0	0	0	0	0	0	0	0	0	0	0	0	0	0	0	0	0	0	0
vogue0986	71.5	375	b24288	b24288 NZ_AORV01000044 Clostridium termitidis CT1112 DSM 5398	root; cellular organisms; Bacteria; Firmicutes; Clostridia; Clostridiales; Clostridiaceae; Clostridium	OTU 0986: Clostridium termitidis	Clostridium termitidis	1	7.06655e-05	1	0.549451	0	0	0	0	0	0	0	0	0	0	0	0	0	0	0	0	0	0	0	0	0	0	0	0	0	0	0	0	0	0	0	0	0	0	0	0	0	0
vogue1505	89.2	201	b12005	b12005 EU622484 Clostridium septicum ATCC 12464	root; cellular organisms; Bacteria; Firmicutes; Clostridia; Clostridiales; Clostridiaceae; Clostridium	OTU 1505: Clostridium septicum	Clostridium septicum	1	7.06655e-05	1	0.549451	0	0	0	0	0	0	0	0	0	0	0	0	0	0	0	0	0	0	0	0	0	0	0	0	0	0	0	0	0	0	0	0	0	0	0	0	0	0
vogue0870	82.9	241	b10768	b10768 NZ_AAXA02000010 Dorea formicigenerans ATCC 27755	root; cellular organisms; Bacteria; Firmicutes; Clostridia; Clostridiales; Clostridiaceae; Dorea	OTU 0870: Dorea formicigenerans	Dorea formicigenerans	1	7.06655e-05	1	0.549451	0	0	0	0	0	0	0	0	0	0	0	0	0	0	0	0	0	0	0	0	0	0	0	0	0	0	0	0	0	0	0	0	0	0	0	0	0	0
vogue1527	86.1	460	b13663	b13663 ACGC01000118 Anaerococcus tetradius ATCC 35098	root; cellular organisms; Bacteria; Firmicutes; Clostridia; Clostridiales; Clostridiales incertae sedis; Clostridiales Family XI. Incertae Sedis; Anaerococcus	OTU 1527: Anaerococcus tetradius	Anaerococcus tetradius	1	7.06655e-05	1	0.549451	0	0	0	0	0	0	0	0	0	0	0	0	0	0	0	0	0	0	0	0	0	0	0	0	0	0	0	0	0	0	0	0	0	0	0	0	0	0
vogue1565	97.8	181	b13748	b13748 CP001708 Anaerococcus prevotii DSM 20548	root; cellular organisms; Bacteria; Firmicutes; Clostridia; Clostridiales; Clostridiales incertae sedis; Clostridiales Family XI. Incertae Sedis; Anaerococcus	OTU 1565: Anaerococcus prevotii	Anaerococcus prevotii	1	7.06655e-05	1	0.549451	0	0	0	0	0	0	0	0	0	0	0	0	0	0	0	0	0	0	0	0	0	0	0	0	0	0	0	0	0	0	0	0	0	0	0	0	0	0
vogue1218	90.4	330	b18216	b18216 NZ_AENP01000025 Peptoniphilus harei ACS-146-V-Sch2b	root; cellular organisms; Bacteria; Firmicutes; Clostridia; Clostridiales; Clostridiales incertae sedis; Clostridiales Family XI. Incertae Sedis; Peptoniphilus	OTU 1218: Peptoniphilus harei	Peptoniphilus harei	1	7.06655e-05	1	0.549451	0	0	0	0	0	0	0	0	0	0	0	0	0	0	0	0	0	0	0	0	0	0	0	0	0	0	0	0	0	0	0	0	0	0	0	0	0	0
vogue0375	73	450	b18172	b18172 AENY01000095 Thermaerobacter subterraneus DSM 13965	root; cellular organisms; Bacteria; Firmicutes; Clostridia; Clostridiales; Clostridiales incertae sedis; Clostridiales Family XVII. Incertae Sedis; Thermaerobacter	OTU 0375: Thermaerobacter subterraneus	Thermaerobacter subterraneus	1	7.06655e-05	1	0.549451	0	0	0	0	0	0	0	0	0	0	0	0	0	0	0	0	0	0	0	0	0	0	0	0	0	1	0	0	0	0	0	0	0	0	0	0	0	0
vogue0706	80.6	303	b18171	b18171 AEOA01000015 Eubacterium cellulosolvens strain 6 ATCC 43171	root; cellular organisms; Bacteria; Firmicutes; Clostridia; Clostridiales; Eubacteriaceae; Eubacterium	OTU 0706: Eubacterium cellulosolvens	Eubacterium cellulosolvens	1	7.06655e-05	1	0.549451	0	0	0	0	0	0	0	0	0	0	0	0	0	0	0	0	0	0	0	0	0	0	0	0	0	0	0	0	0	0	0	0	0	0	0	0	1	0
vogue1521	98.9	449	b14160	b14160 NC_012781 Eubacterium rectale ATCC 33656	root; cellular organisms; Bacteria; Firmicutes; Clostridia; Clostridiales; Eubacteriaceae; Eubacterium	OTU 1521: Eubacterium rectale	Eubacterium rectale	1	7.06655e-05	1	0.549451	0	0	0	0	0	0	0	0	0	0	0	0	0	0	0	0	0	0	0	0	0	0	0	0	0	0	0	0	0	0	0	0	0	0	0	0	0	0
vogue1100	81.5	552	b20429	b20429 AGEL01000014 Lachnospiraceae bacterium ACC2	root; cellular organisms; Bacteria; Firmicutes; Clostridia; Clostridiales; Lachnospiraceae	OTU 1100: Lachnospiraceae bacterium	Lachnospiraceae bacterium	1	7.06655e-05	1	0.549451	0	0	0	0	0	0	0	0	0	0	0	0	0	0	0	0	0	0	0	0	0	0	0	0	0	0	0	0	0	0	0	0	0	0	0	0	0	0
vogue0130	82.4	249	b6776	b6776 AY691215 Butyrivibrio crossotus ATCC 29175	root; cellular organisms; Bacteria; Firmicutes; Clostridia; Clostridiales; Lachnospiraceae; Butyrivibrio	OTU 0130: Butyrivibrio crossotus	Butyrivibrio crossotus	1	7.06655e-05	1	0.549451	0	0	0	0	0	0	0	0	0	0	0	0	0	0	0	0	0	1	0	0	0	0	0	0	0	0	0	0	0	0	0	0	0	0	0	0	0	0
vogue0823	70.5	554	b17718	b17718 CP001810 Butyrivibrio proteoclasticus B316	root; cellular organisms; Bacteria; Firmicutes; Clostridia; Clostridiales; Lachnospiraceae; Butyrivibrio	OTU 0823: Butyrivibrio proteoclasticus	Butyrivibrio proteoclasticus	1	7.06655e-05	1	0.549451	0	0	0	0	0	0	0	0	0	0	0	0	0	0	0	0	0	0	0	0	0	0	0	0	0	0	0	0	0	0	0	0	0	0	0	0	0	0
vogue0436	69	550	b19539	b19539 CP003040 Roseburia hominis A2-183	root; cellular organisms; Bacteria; Firmicutes; Clostridia; Clostridiales; Lachnospiraceae; Roseburia	OTU 0436: Roseburia hominis	Roseburia hominis	1	7.06655e-05	1	0.549451	0	0	0	0	0	0	0	0	0	0	0	0	0	0	0	0	0	0	0	0	0	0	0	0	0	0	0	0	0	0	0	0	0	0	0	0	0	0
vogue0889	86.2	473	b19666	b19666 NC_016048 Oscillibacter valericigenes Sjm18-20 DSM 18026	root; cellular organisms; Bacteria; Firmicutes; Clostridia; Clostridiales; Oscillospiraceae; Oscillibacter	OTU 0889: Oscillibacter valericigenes	Oscillibacter valericigenes	1	7.06655e-05	1	0.549451	0	0	0	0	0	0	0	0	0	0	0	0	0	0	0	0	0	0	0	0	0	0	0	0	0	0	0	0	0	0	0	0	0	0	0	0	0	0
vogue1081	84	327	b19666	b19666 NC_016048 Oscillibacter valericigenes Sjm18-20 DSM 18026	root; cellular organisms; Bacteria; Firmicutes; Clostridia; Clostridiales; Oscillospiraceae; Oscillibacter	OTU 1081: Oscillibacter valericigenes	Oscillibacter valericigenes	1	7.06655e-05	1	0.549451	0	0	0	0	0	0	0	0	0	0	0	0	0	0	0	0	0	0	0	0	0	0	0	0	0	0	0	0	1	0	0	0	0	0	0	0	0	0
vogue0407	65.8	257	b6810	b6810 AY691249 Desulfotomaculum ruminis ATCC 23193	root; cellular organisms; Bacteria; Firmicutes; Clostridia; Clostridiales; Peptococcaceae; Desulfotomaculum	OTU 0407: Desulfotomaculum ruminis	Desulfotomaculum ruminis	1	7.06655e-05	1	0.549451	0	0	0	0	0	0	0	0	0	0	0	0	0	0	0	0	0	0	0	0	0	0	0	0	0	0	0	0	0	0	0	0	0	0	0	0	0	0
vogue0814	73.3	330	b16490	b16490 CP002400 Ethanoligenens harbinense YUAN-3	root; cellular organisms; Bacteria; Firmicutes; Clostridia; Clostridiales; Ruminococcaceae; Ethanoligenens	OTU 0814: Ethanoligenens harbinense	Ethanoligenens harbinense	1	7.06655e-05	1	0.549451	0	0	0	0	0	0	0	0	0	0	0	0	0	0	0	0	0	0	0	0	0	0	0	0	0	0	1	0	0	0	0	0	0	0	0	0	0	0
vogue0821	69.3	372	b18093	b18093 AECU01000014 Faecalibacterium cf. prausnitzii KLE1255	root; cellular organisms; Bacteria; Firmicutes; Clostridia; Clostridiales; Ruminococcaceae; Faecalibacterium	OTU 0821: Faecalibacterium cf. prausnitzii	Faecalibacterium cf. prausnitzii	1	7.06655e-05	1	0.549451	0	0	0	0	0	0	0	0	0	0	0	0	0	0	0	0	0	0	0	0	0	0	0	0	0	0	0	0	0	0	0	0	0	0	0	0	0	0
vogue1133	96.8	222	b18093	b18093 AECU01000014 Faecalibacterium cf. prausnitzii KLE1255	root; cellular organisms; Bacteria; Firmicutes; Clostridia; Clostridiales; Ruminococcaceae; Faecalibacterium	OTU 1133: Faecalibacterium cf. prausnitzii	Faecalibacterium cf. prausnitzii	1	7.06655e-05	1	0.549451	0	0	0	0	0	0	0	0	0	0	0	0	0	0	0	0	0	0	0	0	0	0	0	0	0	0	0	0	0	0	0	0	0	0	0	0	0	0
vogue1616	81.2	205	b14601	b14601 ACOP02000042 Faecalibacterium prausnitzii A2-165	root; cellular organisms; Bacteria; Firmicutes; Clostridia; Clostridiales; Ruminococcaceae; Faecalibacterium	OTU 1616: Faecalibacterium prausnitzii	Faecalibacterium prausnitzii	1	7.06655e-05	1	0.549451	0	0	0	0	0	0	0	0	0	0	0	0	0	0	0	0	0	0	0	0	0	0	0	0	0	0	0	0	0	0	0	0	0	0	0	0	0	0
vogue1558	89.3	336	b6855	b6855 AY691294 Ruminococcus bromii ATCC 27255	root; cellular organisms; Bacteria; Firmicutes; Clostridia; Clostridiales; Ruminococcaceae; Ruminococcus	OTU 1558: Ruminococcus bromii	Ruminococcus bromii	1	7.06655e-05	1	0.549451	0	0	0	0	0	0	0	0	0	0	0	0	0	0	0	0	0	0	0	0	0	0	0	0	0	0	0	0	0	0	0	0	0	0	0	0	0	0
vogue1087	89.2	415	b12769	b12769 NZ_ABVQ01000035 [Bacteroides] pectinophilus ATCC 43243	root; cellular organisms; Bacteria; Firmicutes; Clostridia; Clostridiales; unclassified Clostridiales; [Bacteroides] pectinophilus	OTU 1087: [Bacteroides] pectinophilus	[Bacteroides] pectinophilus	1	7.06655e-05	1	0.549451	0	0	0	0	0	0	0	0	0	0	0	0	0	0	0	0	0	0	0	0	0	0	0	0	0	0	0	0	0	0	0	0	0	0	0	0	0	0
vogue1026	79	225	b5839	b5839 AY691309 Blautia producta ATCC 27340	root; cellular organisms; Bacteria; Firmicutes; Clostridia; Clostridiales; unclassified Clostridiales; Blautia	OTU 1026: Blautia producta	Blautia producta	1	7.06655e-05	1	0.549451	0	0	0	0	0	0	0	0	0	0	0	0	0	0	0	0	0	0	0	0	0	0	0	0	0	0	0	0	0	0	0	0	0	0	0	0	0	0
vogue0806	80.9	552	b6796	b6796 AY691235 Flavonifractor plautii ATCC 49531	root; cellular organisms; Bacteria; Firmicutes; Clostridia; Clostridiales; unclassified Clostridiales; Flavonifractor	OTU 0806: Flavonifractor plautii	Flavonifractor plautii	1	7.06655e-05	1	0.549451	0	0	0	0	0	0	0	0	0	0	0	0	0	0	0	0	0	0	0	0	0	0	0	0	0	0	0	0	0	0	0	0	1	0	0	0	0	0
vogue0854	79.6	557	b6796	b6796 AY691235 Flavonifractor plautii ATCC 49531	root; cellular organisms; Bacteria; Firmicutes; Clostridia; Clostridiales; unclassified Clostridiales; Flavonifractor	OTU 0854: Flavonifractor plautii	Flavonifractor plautii	1	7.06655e-05	1	0.549451	0	0	0	0	0	0	0	0	0	0	0	0	0	0	0	0	0	0	0	0	0	0	0	0	0	0	0	0	0	0	0	0	0	0	0	0	0	0
vogue1075	84.2	455	b6796	b6796 AY691235 Flavonifractor plautii ATCC 49531	root; cellular organisms; Bacteria; Firmicutes; Clostridia; Clostridiales; unclassified Clostridiales; Flavonifractor	OTU 1075: Flavonifractor plautii	Flavonifractor plautii	1	7.06655e-05	1	0.549451	0	0	0	0	0	0	0	0	0	0	0	0	0	0	0	0	0	0	0	0	0	0	0	0	0	0	0	0	0	0	0	0	0	0	0	0	0	0
vogue1399	93.7	234	b6796	b6796 AY691235 Flavonifractor plautii ATCC 49531	root; cellular organisms; Bacteria; Firmicutes; Clostridia; Clostridiales; unclassified Clostridiales; Flavonifractor	OTU 1399: Flavonifractor plautii	Flavonifractor plautii	1	7.06655e-05	1	0.549451	0	0	0	0	0	0	0	0	0	0	0	0	0	0	0	0	0	0	0	0	0	0	0	0	0	0	1	0	0	0	0	0	0	0	0	0	0	0
vogue1585	79.4	449	b6796	b6796 AY691235 Flavonifractor plautii ATCC 49531	root; cellular organisms; Bacteria; Firmicutes; Clostridia; Clostridiales; unclassified Clostridiales; Flavonifractor	OTU 1585: Flavonifractor plautii	Flavonifractor plautii	1	7.06655e-05	1	0.549451	0	0	0	0	0	0	0	0	0	0	0	0	0	0	0	0	0	0	0	0	0	0	0	0	0	0	0	0	0	0	0	0	0	0	0	0	0	0
vogue0755	78.5	553	b10203	b10203 EF571586 Acidaminococcus fermentans ATCC 25085	root; cellular organisms; Bacteria; Firmicutes; Clostridia; Clostridiales; Veillonellaceae; Acidaminococcus	OTU 0755: Acidaminococcus fermentans	Acidaminococcus fermentans	1	7.06655e-05	1	0.549451	0	0	0	0	0	0	0	0	0	0	0	0	0	0	0	0	0	0	0	0	0	0	0	0	0	0	0	0	0	0	0	0	0	0	0	0	0	0
vogue1680	98	550	b15350	b15350 NZ_ACIM02000001 Dialister invisus DSM 15470	root; cellular organisms; Bacteria; Firmicutes; Clostridia; Clostridiales; Veillonellaceae; Dialister	OTU 1680: Dialister invisus	Dialister invisus	1	7.06655e-05	1	0.549451	0	0	0	0	0	0	0	0	0	0	0	0	0	0	0	0	0	0	0	0	0	0	0	0	0	0	0	0	0	0	0	0	0	0	0	0	0	0
vogue0133	79.2	551	b19238	b19238 NZ_AFGF01000066 Acetonema longum APO-1 DSM 6540	root; cellular organisms; Bacteria; Firmicutes; Negativicutes; Selenomonadales; Veillonellaceae; Acetonema	OTU 0133: Acetonema longum	Acetonema longum	1	7.06655e-05	1	0.549451	0	0	0	0	0	0	0	0	0	0	0	0	0	0	0	0	0	0	0	0	0	0	0	0	0	0	0	0	0	0	0	0	0	0	0	0	0	0
vogue0841	73.4	553	b19385	b19385 AFUG01000010 Megasphaera sp. UPII 135-E	root; cellular organisms; Bacteria; Firmicutes; Negativicutes; Selenomonadales; Veillonellaceae; Megasphaera	OTU 0841: Megasphaera sp. UPII	Megasphaera sp. UPII	1	7.06655e-05	1	0.549451	0	0	0	0	0	0	0	0	0	0	0	0	0	0	0	0	0	0	0	0	0	0	0	0	0	0	0	0	0	0	0	0	0	0	0	0	0	0
vogue1204	99.6	253	b18094	b18094 AECS01000012 Megasphaera micronuciformis F0359	root; cellular organisms; Bacteria; Firmicutes; Negativicutes; Selenomonadales; Veillonellaceae; Megasphaera	OTU 1204: Megasphaera micronuciformis	Megasphaera micronuciformis	1	7.06655e-05	1	0.549451	0	0	0	0	0	0	0	0	0	0	0	0	0	0	0	0	0	0	0	0	0	0	0	0	0	0	0	0	0	0	0	0	0	0	0	0	0	0
vogue1495	77.7	550	b26647	b26647 NZ_AWXA01000027 Megasphaera sp. BV3C16-1	root; cellular organisms; Bacteria; Firmicutes; Negativicutes; Selenomonadales; Veillonellaceae; Megasphaera	OTU 1495: Megasphaera sp. BV3C16-1	Megasphaera sp. BV3C16-1	1	7.06655e-05	1	0.549451	0	0	0	0	0	0	0	0	0	0	0	0	0	0	0	0	0	0	0	0	0	0	0	0	0	0	0	0	0	0	0	0	0	0	0	0	0	0
vogue1017	64.5	555	b14376	b14376 CP002395 Asticcacaulis excentricus CB 48	root; cellular organisms; Bacteria; Proteobacteria; Alphaproteobacteria; Caulobacterales; Caulobacteraceae; Asticcacaulis	OTU 1017: Asticcacaulis excentricus	Asticcacaulis excentricus	1	7.06655e-05	1	0.549451	0	0	0	0	0	0	0	0	0	0	0	0	0	0	0	0	0	0	0	0	0	0	0	0	0	0	0	0	0	0	0	0	0	0	0	0	0	0
vogue0293	94	217	b3373	b3373 AY123660 Brevundimonas vesicularis ATCC 11426	root; cellular organisms; Bacteria; Proteobacteria; Alphaproteobacteria; Caulobacterales; Caulobacteraceae; Brevundimonas	OTU 0293: Brevundimonas vesicularis	Brevundimonas vesicularis	1	7.06655e-05	1	0.549451	0	0	0	0	0	0	0	0	0	0	0	0	0	0	0	0	0	0	0	0	0	0	0	0	0	0	0	0	0	0	0	1	0	0	0	0	0	0
vogue0308	81.2	436	b15776	b15776 CP001016 Beijerinckia indica subsp. indica ATCC 9039	root; cellular organisms; Bacteria; Proteobacteria; Alphaproteobacteria; Rhizobiales; Beijerinckiaceae; Beijerinckia	OTU 0308: Beijerinckia indica	Beijerinckia indica	1	7.06655e-05	1	0.549451	0	0	0	0	0	1	0	0	0	0	0	0	0	0	0	0	0	0	0	0	0	0	0	0	0	0	0	0	0	0	0	0	0	0	0	0	0	0
vogue0227	90.1	555	b7772	b7772 NC_007778 Rhodopseudomonas palustris HaA2	root; cellular organisms; Bacteria; Proteobacteria; Alphaproteobacteria; Rhizobiales; Bradyrhizobiaceae; Rhodopseudomonas	OTU 0227: Rhodopseudomonas palustris	Rhodopseudomonas palustris	1	7.06655e-05	1	0.549451	0	0	0	0	0	0	0	0	0	0	0	0	0	0	0	0	0	0	0	0	0	0	0	0	0	0	0	0	0	0	0	0	0	0	0	0	0	0
vogue0372	88.8	555	b12434	b12434 EU790582 Brucella suis biovar 1 ATCC 23444	root; cellular organisms; Bacteria; Proteobacteria; Alphaproteobacteria; Rhizobiales; Brucellaceae; Brucella	OTU 0372: Brucella suis	Brucella suis	1	7.06655e-05	1	0.549451	0	0	0	0	0	0	0	0	0	0	0	0	0	0	0	0	0	0	0	0	0	0	0	0	0	0	0	0	0	0	0	0	0	0	0	0	1	0
vogue1142	88.5	470	b12434	b12434 EU790582 Brucella suis biovar 1 ATCC 23444	root; cellular organisms; Bacteria; Proteobacteria; Alphaproteobacteria; Rhizobiales; Brucellaceae; Brucella	OTU 1142: Brucella suis	Brucella suis	1	7.06655e-05	1	0.549451	0	0	0	0	0	0	0	0	0	0	0	0	0	0	0	0	0	0	0	0	0	0	0	0	0	0	0	0	0	0	0	0	0	0	0	0	0	0
vogue0369	88.4	232	b18985	b18985 AB627073 Methylobacterium marchantiae JT1	root; cellular organisms; Bacteria; Proteobacteria; Alphaproteobacteria; Rhizobiales; Methylobacteriaceae; Methylobacterium	OTU 0369: Methylobacterium marchantiae	Methylobacterium marchantiae	1	7.06655e-05	1	0.549451	0	0	0	0	0	0	0	0	0	0	0	0	0	0	0	0	0	0	0	0	0	0	0	0	0	0	0	0	0	0	0	0	0	0	0	0	0	0
vogue0376	93.8	232	b12833	b12833 NC_011894 Methylobacterium nodulans ORS 2060	root; cellular organisms; Bacteria; Proteobacteria; Alphaproteobacteria; Rhizobiales; Methylobacteriaceae; Methylobacterium	OTU 0376: Methylobacterium nodulans	Methylobacterium nodulans	1	7.06655e-05	1	0.549451	0	0	0	0	0	0	0	0	0	0	0	0	0	0	0	0	0	0	0	0	0	0	0	0	0	0	0	0	0	0	0	0	0	0	0	0	0	0
vogue0425	79.5	407	b18405	b18405 AB608730 Methylobacterium jeotgali LMG 23639	root; cellular organisms; Bacteria; Proteobacteria; Alphaproteobacteria; Rhizobiales; Methylobacteriaceae; Methylobacterium	OTU 0425: Methylobacterium jeotgali	Methylobacterium jeotgali	1	7.06655e-05	1	0.549451	0	0	0	0	0	0	0	0	0	0	0	0	0	0	0	0	0	0	0	0	0	0	0	0	0	0	0	0	0	0	0	0	0	0	0	0	0	0
vogue1242	88.3	331	b19766	b19766 AGIX01000001 Mesorhizobium australicum WSM2073	root; cellular organisms; Bacteria; Proteobacteria; Alphaproteobacteria; Rhizobiales; Phyllobacteriaceae; Mesorhizobium	OTU 1242: Mesorhizobium australicum	Mesorhizobium australicum	1	7.06655e-05	1	0.549451	0	0	0	0	0	0	0	0	0	0	0	0	0	0	0	0	0	0	0	0	0	0	0	0	0	0	0	0	0	0	0	0	0	0	0	0	0	0
vogue0373	89.4	224	b26378	b26378 NZ_AJXZ01000042 Nitratireductor aquibiodomus RA22	root; cellular organisms; Bacteria; Proteobacteria; Alphaproteobacteria; Rhizobiales; Phyllobacteriaceae; Nitratireductor	OTU 0373: Nitratireductor aquibiodomus	Nitratireductor aquibiodomus	1	7.06655e-05	1	0.549451	0	0	0	0	0	0	0	0	0	0	0	0	0	0	0	0	0	0	0	0	0	0	0	0	0	0	0	0	0	0	0	0	0	0	0	0	0	0
vogue0429	72.4	560	b4458	b4458 NC_007794 Novosphingobium aromaticivorans SMCC F199 DSM 12444	root; cellular organisms; Bacteria; Proteobacteria; Alphaproteobacteria; Sphingomonadales; Sphingomonadaceae	OTU 0429: Novosphingobium aromaticivorans	Novosphingobium aromaticivorans	1	7.06655e-05	1	0.549451	0	0	0	0	0	0	0	0	0	0	0	0	0	0	0	0	0	0	0	0	0	0	0	0	0	0	0	0	0	0	0	0	0	0	0	0	0	0
vogue1326	99.4	490	b21893	b21893 AGZU01000014 Sphingobium yanoikuyae ATCC 51230	root; cellular organisms; Bacteria; Proteobacteria; Alphaproteobacteria; Sphingomonadales; Sphingomonadaceae; Sphingobium	OTU 1326: Sphingobium yanoikuyae	Sphingobium yanoikuyae	1	7.06655e-05	1	0.549451	0	0	0	0	0	0	0	0	0	0	0	0	0	0	0	0	0	0	0	0	0	0	0	0	0	0	0	0	0	0	0	0	0	0	0	0	0	0
vogue0234	78.8	555	b9562	b9562 CP000699 Sphingomonas wittichii RW1	root; cellular organisms; Bacteria; Proteobacteria; Alphaproteobacteria; Sphingomonadales; Sphingomonadaceae; Sphingomonas	OTU 0234: Sphingomonas wittichii	Sphingomonas wittichii	1	7.06655e-05	1	0.549451	0	0	0	0	0	0	0	0	0	0	0	0	0	0	0	0	0	0	0	0	0	0	0	0	0	0	0	0	0	0	0	0	0	0	0	0	0	0
vogue1418	84.9	322	b3411	b3411 AY123677 Oligella ureolytica ATCC 43534	root; cellular organisms; Bacteria; Proteobacteria; Betaproteobacteria; Burkholderiales; Alcaligenaceae	OTU 1418: Oligella ureolytica	Oligella ureolytica	1	7.06655e-05	1	0.549451	0	0	0	0	0	0	0	0	0	0	0	0	0	0	0	0	0	0	0	0	0	0	0	0	0	0	0	0	0	0	0	0	0	0	0	0	0	0
vogue0348	86.4	456	b9578	b9578 NZ_AAUZ01000007 Burkholderia abmifaria MC40-6	root; cellular organisms; Bacteria; Proteobacteria; Betaproteobacteria; Burkholderiales; Burkholderiaceae; Burkholderia	OTU 0348: Burkholderia abmifaria	Burkholderia abmifaria	1	7.06655e-05	1	0.549451	0	0	0	0	0	0	0	0	0	0	0	0	0	0	0	0	0	0	0	0	0	0	0	0	0	0	0	0	0	0	0	0	0	0	0	0	0	0
vogue0624	86.3	255	b14045	b14045 CP001503 Burkholderia glumae BGR1	root; cellular organisms; Bacteria; Proteobacteria; Betaproteobacteria; Burkholderiales; Burkholderiaceae; Burkholderia	OTU 0624: Burkholderia glumae	Burkholderia glumae	1	7.06655e-05	1	0.549451	0	0	0	0	0	0	0	0	0	0	0	0	0	0	0	0	0	0	0	0	0	0	0	0	0	0	0	0	0	0	0	0	0	0	0	0	0	0
vogue0722	81.2	255	b9477	b9477 CP000655 Polynucleobacter necessarius subsp. asymbioticus QLW-P1DMWA-1	root; cellular organisms; Bacteria; Proteobacteria; Betaproteobacteria; Burkholderiales; Burkholderiaceae; Polynucleobacter	OTU 0722: Polynucleobacter necessarius	Polynucleobacter necessarius	1	7.06655e-05	1	0.549451	0	0	0	0	0	0	0	0	0	0	0	0	0	0	0	0	0	0	0	0	0	0	0	0	0	0	0	0	0	0	0	0	0	0	0	0	0	0
vogue0529	89.9	552	b10259	b10259 EF685232 Delftia acidovorans ATCC 15668	root; cellular organisms; Bacteria; Proteobacteria; Betaproteobacteria; Burkholderiales; Comamonadaceae	OTU 0529: Delftia acidovorans	Delftia acidovorans	1	7.06655e-05	1	0.549451	0	0	0	0	0	0	0	0	0	0	0	0	0	0	0	0	0	0	0	0	0	0	0	0	0	0	0	0	0	0	0	0	0	0	0	0	0	0
vogue0343	96.2	186	b14380	b14380 NZ_ACQT01000229 Acidovorax delafieldii 2AN	root; cellular organisms; Bacteria; Proteobacteria; Betaproteobacteria; Burkholderiales; Comamonadaceae; Acidovorax	OTU 0343: Acidovorax delafieldii	Acidovorax delafieldii	1	7.06655e-05	1	0.549451	0	0	0	0	0	0	0	0	0	0	0	0	0	0	0	0	0	0	0	0	0	0	0	0	0	0	0	0	0	0	0	0	0	0	0	0	0	0
vogue0611	86	564	b12429	b12429 EU790577 Telluria mixta ATCC 49108	root; cellular organisms; Bacteria; Proteobacteria; Betaproteobacteria; Burkholderiales; Oxalobacteraceae	OTU 0611: Telluria mixta	Telluria mixta	1	7.06655e-05	1	0.549451	0	0	0	0	0	0	0	0	0	0	0	0	0	0	0	0	0	0	0	0	0	0	0	0	0	0	0	0	0	0	0	0	0	0	0	0	0	0
vogue0392	92	233	b20880	b20880 CM001438 Burkholderiales bacterium JOSHI_001	root; cellular organisms; Bacteria; Proteobacteria; Betaproteobacteria; Burkholderiales; unclassified Burkholderiales; unclassified Burkholderiales (miscellaneous)	OTU 0392: Burkholderiales bacterium	Burkholderiales bacterium	1	7.06655e-05	1	0.549451	0	0	0	0	0	0	0	0	0	0	0	0	0	0	0	0	0	0	0	0	0	0	0	0	0	0	0	0	0	0	0	0	0	0	0	0	0	0
vogue1567	88.6	467	b7333	b7333 AY837568 Methylophilus methylotrophus ATCC 53528D	root; cellular organisms; Bacteria; Proteobacteria; Betaproteobacteria; Methylophilales; Methylophilaceae	OTU 1567: Methylophilus methylotrophus	Methylophilus methylotrophus	1	7.06655e-05	1	0.549451	0	0	0	0	0	0	0	0	0	0	0	0	0	0	0	0	0	0	0	0	0	0	0	0	0	0	0	0	0	0	0	0	0	0	0	0	0	0
vogue0625	97	301	v3129	v3129 3323 Neisseria sicca A2-1	root; cellular organisms; Bacteria; Proteobacteria; Betaproteobacteria; Neisseriales; Neisseriaceae	OTU 0625: Neisseria sicca	Neisseria sicca	1	7.06655e-05	1	0.549451	0	0	0	0	0	0	0	0	0	0	0	0	0	0	0	0	0	0	0	0	0	0	0	0	0	0	0	0	0	0	0	0	0	0	0	0	0	0
vogue0448	79.9	329	b7636	b7636 CP000450 Nitrosomonas eutropha C91	root; cellular organisms; Bacteria; Proteobacteria; Betaproteobacteria; Nitrosomonadales; Nitrosomonadaceae; Nitrosomonas	OTU 0448: Nitrosomonas eutropha	Nitrosomonas eutropha	1	7.06655e-05	1	0.549451	0	0	0	0	0	0	0	0	0	0	0	0	0	0	0	0	0	0	0	0	0	0	0	0	0	0	0	0	0	0	0	0	0	0	0	0	0	0
vogue1001	59.5	543	b7799	b7799 CP000103 Nitrosospira multiformis ATCC 25196	root; cellular organisms; Bacteria; Proteobacteria; Betaproteobacteria; Nitrosomonadales; Nitrosomonadaceae; Nitrosospira	OTU 1001: Nitrosospira multiformis	Nitrosospira multiformis	1	7.06655e-05	1	0.549451	0	0	0	0	0	0	0	0	0	0	0	0	0	0	0	0	0	0	0	0	0	0	0	0	0	0	0	0	0	0	0	1	0	0	0	0	0	0
vogue0354	88.6	478	b19634	b19634 JF745938 Rhodocyclus purpureus DSM 168	root; cellular organisms; Bacteria; Proteobacteria; Betaproteobacteria; Rhodocyclales; Rhodocyclaceae; Rhodocyclus	OTU 0354: Rhodocyclus purpureus	Rhodocyclus purpureus	1	7.06655e-05	1	0.549451	0	0	0	0	0	0	0	0	0	0	0	0	0	0	0	0	0	0	0	0	0	0	0	0	0	0	0	0	0	0	0	0	0	0	0	0	0	0
vogue0538	88.1	480	b19633	b19633 JF745939 Rhodocyclus tenuis DSM 109	root; cellular organisms; Bacteria; Proteobacteria; Betaproteobacteria; Rhodocyclales; Rhodocyclaceae; Rhodocyclus	OTU 0538: Rhodocyclus tenuis	Rhodocyclus tenuis	1	7.06655e-05	1	0.549451	0	0	0	0	0	0	0	0	0	0	0	0	0	0	0	0	0	0	0	0	0	0	0	0	0	0	0	0	0	0	0	0	0	0	0	0	0	0
vogue1228	94	237	b21066	b21066 NZ_AKXT01000061 Chondromyces apiculatus DSM 436	root; cellular organisms; Bacteria; Proteobacteria; delta/epsilon subdivisions; Deltaproteobacteria; Myxococcales; Sorangiineae; Polyangiaceae; Chondromyces	OTU 1228: Chondromyces apiculatus	Chondromyces apiculatus	1	7.06655e-05	1	0.549451	0	0	0	0	0	0	0	0	0	0	0	0	0	0	0	0	0	0	0	0	0	0	0	0	0	0	0	0	0	0	0	0	0	0	0	0	0	0
vogue0700	60.9	552	b14218	b14218 CP001614 Teredinibacter turnerae T7901	root; cellular organisms; Bacteria; Proteobacteria; Gammaproteobacteria; Alteromonadales; Alteromonadales genera incertae sedis; Teredinibacter	OTU 0700: Teredinibacter turnerae	Teredinibacter turnerae	1	7.06655e-05	1	0.549451	0	0	0	0	0	0	0	0	0	0	0	0	0	0	0	0	0	0	0	0	0	0	0	0	0	0	0	0	0	0	0	0	0	0	0	0	0	0
vogue0687	60.8	552	b21801	b21801 AKKL01000034 Providencia burhodogranariea B DSM 19968	root; cellular organisms; Bacteria; Proteobacteria; Gammaproteobacteria; Enterobacteriales; Enterobacteriaceae; Providencia	OTU 0687: Providencia burhodogranariea	Providencia burhodogranariea	1	7.06655e-05	1	0.549451	0	0	0	0	0	0	0	0	0	0	0	0	0	0	0	0	0	0	0	0	0	0	0	0	0	0	0	0	0	0	0	0	0	0	0	0	0	0
vogue0778	83.7	329	b18813	b18813 AFBC01000006 Haemophilus aegyptius ATCC 11116	root; cellular organisms; Bacteria; Proteobacteria; Gammaproteobacteria; Pasteurellales; Pasteurellaceae; Haemophilus	OTU 0778: Haemophilus aegyptius	Haemophilus aegyptius	1	7.06655e-05	1	0.549451	0	0	0	0	0	0	0	0	0	0	0	0	0	0	0	0	0	0	0	0	0	0	0	0	0	0	0	0	0	0	0	0	0	0	0	0	0	0
vogue1132	97.8	559	b26383	b26383 NZ_AJSW01000015 Haemophilus parahaemolyticus HK385 ATCC 10014	root; cellular organisms; Bacteria; Proteobacteria; Gammaproteobacteria; Pasteurellales; Pasteurellaceae; Haemophilus	OTU 1132: Haemophilus parahaemolyticus	Haemophilus parahaemolyticus	1	7.06655e-05	1	0.549451	0	0	0	0	0	0	0	0	0	0	0	0	0	0	0	0	0	0	0	0	0	0	0	0	0	0	0	0	0	0	0	0	0	0	0	0	0	0
vogue0638	88.1	310	v2674	v2674 3307 Moraxella canis z122	root; cellular organisms; Bacteria; Proteobacteria; Gammaproteobacteria; Pseudomonadales; Moraxellaceae	OTU 0638: Moraxella canis	Moraxella canis	1	7.06655e-05	1	0.549451	0	0	0	0	0	0	0	0	0	0	0	0	0	0	0	0	0	0	0	0	0	0	0	0	0	0	0	0	0	0	0	0	0	0	0	0	0	0
vogue1522	98	260	b3408	b3408 AY123666 Moraxella osloensis ATCC 19976	root; cellular organisms; Bacteria; Proteobacteria; Gammaproteobacteria; Pseudomonadales; Moraxellaceae	OTU 1522: Moraxella osloensis	Moraxella osloensis	1	7.06655e-05	1	0.549451	0	0	0	0	0	0	0	0	0	0	0	0	0	0	0	0	0	0	0	0	0	0	0	0	0	0	0	0	0	0	0	0	0	0	0	0	0	0
vogue0417	85.4	555	b26020	b26020 APON01000018 Acinetobacter johnsonii CIP 64.6	root; cellular organisms; Bacteria; Proteobacteria; Gammaproteobacteria; Pseudomonadales; Moraxellaceae; Acinetobacter	OTU 0417: Acinetobacter johnsonii	Acinetobacter johnsonii	1	7.06655e-05	1	0.549451	0	0	0	0	0	0	0	0	0	0	0	0	0	0	0	0	0	0	0	0	0	0	0	0	0	0	0	0	0	0	0	0	0	0	0	0	0	0
vogue0784	67	244	b26020	b26020 APON01000018 Acinetobacter johnsonii CIP 64.6	root; cellular organisms; Bacteria; Proteobacteria; Gammaproteobacteria; Pseudomonadales; Moraxellaceae; Acinetobacter	OTU 0784: Acinetobacter johnsonii	Acinetobacter johnsonii	1	7.06655e-05	1	0.549451	0	0	0	0	0	0	0	0	0	0	0	0	0	0	0	0	0	0	0	0	0	0	0	0	0	0	0	0	0	0	0	0	0	0	0	0	0	0
vogue0446	76.4	502	b26374	b26374 NZ_AKGD01000002 Hydrocarboniphaga effusa AP103 ATCC BAA-332	root; cellular organisms; Bacteria; Proteobacteria; Gammaproteobacteria; Xanthomonadales; Sinobacteraceae; Hydrocarboniphaga	OTU 0446: Hydrocarboniphaga effusa	Hydrocarboniphaga effusa	1	7.06655e-05	1	0.549451	0	0	0	0	0	0	0	0	0	0	0	0	0	0	0	0	0	0	0	0	0	0	0	0	0	0	0	0	0	0	0	0	0	0	0	0	0	0
vogue0338	83.5	450	b18411	b18411 CP002446 Pseudoxanthomonas suwonensis 11-1	root; cellular organisms; Bacteria; Proteobacteria; Gammaproteobacteria; Xanthomonadales; Xanthomonadaceae; Pseudoxanthomonas	OTU 0338: Pseudoxanthomonas suwonensis	Pseudoxanthomonas suwonensis	1	7.06655e-05	1	0.549451	0	0	0	0	0	0	0	0	0	0	0	0	0	0	0	0	0	0	0	0	0	0	0	0	0	0	0	0	0	0	0	0	0	0	0	0	0	0
vogue1332	90	555	b18411	b18411 CP002446 Pseudoxanthomonas suwonensis 11-1	root; cellular organisms; Bacteria; Proteobacteria; Gammaproteobacteria; Xanthomonadales; Xanthomonadaceae; Pseudoxanthomonas	OTU 1332: Pseudoxanthomonas suwonensis	Pseudoxanthomonas suwonensis	1	7.06655e-05	1	0.549451	0	0	0	0	0	0	0	0	0	0	0	0	0	0	0	0	0	0	0	0	0	0	0	0	0	1	0	0	0	0	0	0	0	0	0	0	0	0
vogue1452	99.6	476	b15351	b15351 ACOO02000037 Jonquetella anthropi E3_33	root; cellular organisms; Bacteria; Synergistetes; Synergistia; Synergistales; Synergistaceae; Jonquetella	OTU 1452: Jonquetella anthropi	Jonquetella anthropi	1	7.06655e-05	1	0.549451	0	0	0	0	0	0	0	0	0	0	0	0	0	0	0	0	0	0	0	0	0	0	0	0	0	0	0	0	0	0	0	0	0	0	0	0	0	0
vogue1511	84	455	b10722	b10722 XM_001731267 Malassezia globosa CBS 7966	root; cellular organisms; Eukaryota; Fungi/Metazoa group; Fungi; Dikarya; Basidiomycota; Ustilaginomycotina; Ustilaginomycotina incertae sedis; Malasseziales; Malassezia	OTU 1511: Malassezia globosa	Malassezia globosa	1	7.06655e-05	1	0.549451	0	0	0	0	0	0	0	0	0	0	0	0	0	0	0	0	0	0	0	0	0	0	0	0	0	0	0	0	0	0	0	0	0	0	0	0	0	0
[truncated: 144 more columns]
